# Supplementary material for: Bioinformatics Identification of TUBB as Potential Prognostic Biomarker for Worse Prognosis in ERα-Positive and Better Prognosis in ERα-Negative Breast Cancer
Source: Diagnostics (Basel). 2022 Aug 26;12(9):2067. doi: 10.3390/diagnostics12092067 (PMC9498198; doi:10.3390/diagnostics12092067)
Supplement: Supplementary file 1 [file diagnostics-12-02067-s001.zip]

Archive with 2 entries (2 files):
- Supplementary Table S1.xlsx
- Supplementary Tables S2 and S3.pdf
