# Supplementary material for: Bioinformatics Identification of TUBB as Potential Prognostic Biomarker for Worse Prognosis in ERα-Positive and Better Prognosis in ERα-Negative Breast Cancer
Source: Diagnostics (Basel). 2022 Aug 26;12(9):2067. doi: 10.3390/diagnostics12092067 (PMC9498198; doi:10.3390/diagnostics12092067)
Supplement: Supplementary file 1 [file diagnostics-12-02067-s001.zip › Supplementary Table S1.xlsx]

## Sheet: Sheet1
Metabric dataset used in the analysis
track_name	ER Status	Tumor Stage	Overall Survival Status	Overall Survival (Months)	Lymph nodes examined positive	Tumor Size	Neoplasm Histologic Grade	Tumor Other Histologic Subtype	Relapse Free Status (Months)	Relapse Free Status	TUBB
track_type	CLINICAL	CLINICAL	CLINICAL	CLINICAL	CLINICAL	CLINICAL	CLINICAL	CLINICAL	CLINICAL	CLINICAL	HEATMAP MRNA_EXPRESSION Z-SCORE
MB-0163	Negative		1:DECEASED	98.1	1	27	3	Ductal/NST	96.81	0:Not Recurred	1.2801
MB-0262	Positive	2	1:DECEASED	182.267	0	26	3	Ductal/NST	179.87	0:Not Recurred	1.5677
MB-2834	Negative	1	1:DECEASED	153.833	1	9	2	Ductal/NST	151.81	0:Not Recurred	0.5646
MB-2835	Positive	1	1:DECEASED	55.0333	0	20	3	Ductal/NST	54.31	0:Not Recurred	-1.4906
MB-3046	Negative	1	1:DECEASED	73.8333	0	35	3	Ductal/NST	72.86	0:Not Recurred	0.9647
MB-3389	Positive	1	0:LIVING	240.7	0	20	3	Lobular	237.53	0:Not Recurred	2.7973
MB-4332	Negative	1	0:LIVING	307.933	0	20	3	Ductal/NST	303.88	0:Not Recurred	1.5737
MB-5173	Negative	2	1:DECEASED	22.1333	0	50	3	Ductal/NST	19.54	1:Recurred	3.6259
MB-5358	Positive	3	1:DECEASED	28.8333	3	57	2	Mixed	13.75	1:Recurred	0.7045
MB-5473	Positive	2	1:DECEASED	125.9	5	35	3	Ductal/NST	124.24	0:Not Recurred	-0.3905
MB-5565	Negative	2	1:DECEASED	194.1	2	30	3	Ductal/NST	191.55	0:Not Recurred	1.7638
MB-5624	Negative		0:LIVING	136	1	25	3	Ductal/NST	134.21	0:Not Recurred	1.0313
MB-6217	Positive		1:DECEASED	211.533	3		1	Mucinous	208.75	0:Not Recurred	0.5814
MB-7182	Positive		1:DECEASED	49.4667	0	27	3	Ductal/NST	33.52	1:Recurred	1.6017
MTS-T0062		2			3	20	3	Ductal/NST	65.76	0:Not Recurred
MTS-T0068		2			0	22	3	Ductal/NST	47.6	1:Recurred
MTS-T0148	Negative						3	Ductal/NST		0:Not Recurred
MTS-T0724	Positive						2	Ductal/NST		0:Not Recurred
MB-5199	Negative	1	0:LIVING	204.4	0	15	3	Ductal/NST	201.71	0:Not Recurred	0.2563
MB-0000	Positive	2	0:LIVING	140.5	10	22	3	Ductal/NST	138.65	0:Not Recurred	-0.5432
MB-0002	Positive	1	0:LIVING	84.6333	0	10	3	Ductal/NST	83.52	0:Not Recurred	-0.2736
MB-0005	Positive	2	1:DECEASED	163.7	1	15	2	Ductal/NST	151.28	1:Recurred	-0.1744
MB-0006	Positive	2	0:LIVING	164.933	3	25	2	Mixed	162.76	0:Not Recurred	-1.6028
MB-0008	Positive	2	1:DECEASED	41.3667	8	40	3	Mixed	18.55	1:Recurred	0.1815
MB-0010	Positive	4	1:DECEASED	7.8	0	31	3	Ductal/NST	2.89	1:Recurred	0.3562
MB-0014	Positive	2	0:LIVING	164.333	1	10	2	Ductal/NST	162.17	0:Not Recurred	-2.7231
MB-0020	Negative	3	1:DECEASED	22.4		65	3	Lobular	11.74	1:Recurred
MB-0022	Positive	2	1:DECEASED	99.5333	1	29	2	Mixed	98.22	0:Not Recurred	-2.3687
MB-0025	Positive	2			11	34	3	Ductal/NST	126.32	1:Recurred
MB-0028	Positive	2	1:DECEASED	36.5667	1	16	3	Ductal/NST	36.09	0:Not Recurred	0.1305
MB-0035	Positive	2	1:DECEASED	36.2667	0	28	2	Lobular	35.79	1:Recurred	-0.8799
MB-0036	Positive	4	1:DECEASED	132.033	0	22	2	Ductal/NST	123.32	1:Recurred	-0.7836
MB-0039	Positive	1	0:LIVING	163.533	0	21	1	Ductal/NST	161.38	0:Not Recurred	-4.0513
MB-0045	Negative	2	0:LIVING	164.9	3	19	3	Ductal/NST	105.99	1:Recurred	0.1605
MB-0046	Positive	2	1:DECEASED	14.1333	24	36	3	Ductal/NST	13.36	1:Recurred	1.9227
MB-0048	Positive	2	0:LIVING	103.833	1	25	2	Ductal/NST	102.47	0:Not Recurred	-1.7965
MB-0050	Positive	2	0:LIVING	75.3333	3	33	2	Mixed	74.34	0:Not Recurred	0.2878
MB-0053	Positive	2	0:LIVING	161.067	0	23	2	Ductal/NST	158.95	0:Not Recurred	-2.1134
MB-0054	Positive	2	0:LIVING	160.3	0	36	3	Ductal/NST	119.84	1:Recurred	-1.6321
MB-0056	Positive	1	0:LIVING	62.8667	0	29	2	Mixed	62.04	0:Not Recurred	-2.6936
MB-0059	Positive	1	0:LIVING	160.9		17	3	Ductal/NST	158.78	0:Not Recurred
MB-0060	Positive	2	0:LIVING	140.867	0	23	3	Ductal/NST	139.01	0:Not Recurred	2.9463
MB-0062	Negative	1	0:LIVING	153.967	0	17	3	Ductal/NST	151.94	0:Not Recurred	-1.5997
MB-0064	Positive	1	0:LIVING	108.933	0	18	2	Ductal/NST	107.5	0:Not Recurred	-1.9544
MB-0066	Positive	2	0:LIVING	157.433	1	16	2	Ductal/NST	155.36	0:Not Recurred	-0.0758
MB-0068	Positive	2	0:LIVING	103.133	1	12	1	Tubular/ cribriform	101.78	0:Not Recurred	0.1173
MB-0071	Positive	2	1:DECEASED	131		50	2		129.28	0:Not Recurred
MB-0079	Negative	2	1:DECEASED	28.5	4	40	3	Ductal/NST	26.28	1:Recurred	-0.8128
MB-0081	Positive	2	0:LIVING	69.5	0	24	2	Ductal/NST	68.59	0:Not Recurred	-2.1875
MB-0083	Positive	1	1:DECEASED	86.0667	0	13	2	Lobular	84.93	1:Recurred	-1.1765
MB-0093	Positive	2	0:LIVING	153.2	1	14	3	Mixed	151.18	0:Not Recurred	-2.4332
MB-0095	Positive	3	1:DECEASED	49.7667	1	55	2	Ductal/NST	49.11	0:Not Recurred	0.0556
MB-0097	Positive	2	0:LIVING	98.7	3	30	3	Ductal/NST	97.4	0:Not Recurred	-2.4821
MB-0099	Positive	2	1:DECEASED	132.1		21	2	Ductal/NST	80.43	1:Recurred
MB-0100	Negative	2	1:DECEASED	8.06667	0	39	3	Ductal/NST	7.83	1:Recurred	2.917
MB-0101	Positive	2	0:LIVING	148.033	0	34	2	Lobular	33.72	1:Recurred	0.1682
MB-0102	Positive	2	1:DECEASED	140.767	16	40	2	Lobular	100.66	1:Recurred	-0.0807
MB-0106	Positive	3	0:LIVING	85.3333	5	70	1	Ductal/NST	84.21	0:Not Recurred	-1.4869
MB-0107	Positive	2	0:LIVING	158.033	0	18	3	Ductal/NST	155.95	0:Not Recurred	-0.9167
MB-0108	Positive	1	1:DECEASED	42.7	0	18	3	Ductal/NST	22.7	1:Recurred	-3.8646
MB-0109	Positive	2	1:DECEASED	112.4	0	45	3	Ductal/NST	110.92	0:Not Recurred	0.0182
MB-0110	Negative	0	0:LIVING	157.5		70			12.17	1:Recurred
MB-0111	Positive	2	0:LIVING	127.1	0	27	1	Ductal/NST	125.43	0:Not Recurred	-0.413
MB-0112	Positive	3	1:DECEASED	39.1667	14	150	3	Lobular	25.13	1:Recurred	-0.4479
MB-0113	Negative	2	0:LIVING	43.1667	3	17	3	Ductal/NST	42.6	0:Not Recurred	0.9922
MB-0114	Positive	2	0:LIVING	13.4	0	30	2	Ductal/NST	13.22	0:Not Recurred	0.4359
MB-0115	Negative	2	1:DECEASED	66.7333	0	25	3	Ductal/NST	31.74	1:Recurred	3.0682
MB-0116	Positive	3	0:LIVING	122.267	1	60	2	Lobular	120.66	0:Not Recurred	1.2627
MB-0117	Positive	2	0:LIVING	2.4	1	23	2	Mixed	2.37	0:Not Recurred	-0.2389
MB-0119	Positive	2	1:DECEASED	95.8667	1	23	2	Ductal/NST	94.61	1:Recurred	0.5514
MB-0120	Positive	2	1:DECEASED	29.0667	1	26	3	Ductal/NST	28.68	1:Recurred	0.8203
MB-0121	Positive	2	0:LIVING	152.2	6	30	2	Ductal/NST	150.2	0:Not Recurred	0.4618
MB-0122	Positive	2	0:LIVING	138.9	1	20	1	Ductal/NST	137.07	0:Not Recurred	0.3233
MB-0123	Positive	2	1:DECEASED	114.233	0	25	3	Ductal/NST	25.86	1:Recurred	0.7548
MB-0124	Positive	3	0:LIVING	118.2	2	50	2	Mixed	116.64	0:Not Recurred	-0.0609
MB-0125	Positive	2	0:LIVING	1.26667	0	9	1	Mixed	1.25	0:Not Recurred	-1.0512
MB-0126	Positive	2	0:LIVING	127.633	0	35	2	Ductal/NST	41.18	1:Recurred	-1.6415
MB-0127	Negative	2	0:LIVING	132.067	1	13	2	Ductal/NST	130.33	0:Not Recurred	-0.1678
MB-0128	Positive	1	0:LIVING	137.8	0	14	2	Ductal/NST	135.99	0:Not Recurred	-0.1111
MB-0129	Negative	2	1:DECEASED	38.5667	4	24	3	Ductal/NST	38.06	0:Not Recurred	2.3538
MB-0130	Positive	1	0:LIVING	153.567	0	17	1	Ductal/NST	151.55	0:Not Recurred	-0.2854
MB-0131	Positive	2	1:DECEASED	66.6333	0	39	3	Ductal/NST	63.59	1:Recurred	0.6921
MB-0133	Positive	2	0:LIVING	151	1	80	1	Mixed	149.01	0:Not Recurred	-1.0386
MB-0134	Positive	2	1:DECEASED	12.9333	3	22	3	Ductal/NST	11.71	1:Recurred	-0.4382
MB-0135	Positive	2	0:LIVING	116.633	1	35	3	Ductal/NST	115.1	0:Not Recurred	0.1871
MB-0136	Positive	1	0:LIVING	88.2	0	13	2	Ductal/NST	87.04	0:Not Recurred	0.3672
MB-0138	Positive	1	0:LIVING	150.567	0	18	2	Ductal/NST	148.59	0:Not Recurred	0.4988
MB-0139	Positive	2	0:LIVING	109.2	1	30	2	Lobular	107.76	0:Not Recurred	-0.1628
MB-0140	Positive	2	0:LIVING	147.933	1	27	2	Ductal/NST	145.99	0:Not Recurred	0.1482
MB-0142	Positive	1	0:LIVING	12.4	0	16	2	Mixed	12.24	0:Not Recurred	-0.9416
MB-0143	Positive	2	1:DECEASED	54.3333	2	22	3	Ductal/NST	53.62	0:Not Recurred	-0.3923
MB-0144	Positive		1:DECEASED	152.067	6	26	3	Ductal/NST	116.38	1:Recurred	-0.2409
MB-0145	Positive	1	0:LIVING	147.667	0	20	2	Lobular	145.72	0:Not Recurred	-0.1236
MB-0146	Positive	2	1:DECEASED	122.167	2	22	3	Ductal/NST	120.56	0:Not Recurred	-0.4671
MB-0147	Positive	2	1:DECEASED	51.7667	9	38	2	Lobular	50.59	1:Recurred	-0.938
MB-0148	Negative	1	0:LIVING	1.76667	0	19	3	Ductal/NST	1.74	0:Not Recurred	0.3956
MB-0149	Negative	2	1:DECEASED	51.7	0	39	3	Ductal/NST	51.02	0:Not Recurred	2.836
MB-0150	Positive	2	0:LIVING	111.2	0	20	2	Ductal/NST	109.74	0:Not Recurred	0.62
MB-0151	Positive	3	1:DECEASED	49.2333	6	50	3	Ductal/NST	47.99	1:Recurred	-0.5271
MB-0152	Negative	1	0:LIVING	63.0333	0	12	3	Ductal/NST	62.2	0:Not Recurred	0.3469
MB-0153	Negative		0:LIVING	148.567		28			146.61	0:Not Recurred
MB-0154	Positive	1	0:LIVING	114.767	0	12	2	Ductal/NST	113.26	0:Not Recurred	-0.5033
MB-0155	Positive	1	0:LIVING	59.8	0	9	1	Ductal/NST	59.01	0:Not Recurred	-0.3469
MB-0156	Positive	0	0:LIVING	2.86667		2	1		2.83	0:Not Recurred
MB-0157	Negative	2	0:LIVING	114.767	0	30	3	Ductal/NST	113.26	0:Not Recurred	1.0377
MB-0158	Negative	2	0:LIVING	192.3		22	3	Ductal/NST	40.2	1:Recurred
MB-0159	Negative	0	0:LIVING	75.3		23			74.31	0:Not Recurred
MB-0160	Negative		0:LIVING	143.533		23			141.64	0:Not Recurred
MB-0162	Positive	2	0:LIVING	55.7667	1	14	2	Mixed	55.03	0:Not Recurred	0.3309
MB-0164	Negative	2	0:LIVING	10.8333	0	16	3	Ductal/NST	10.69	0:Not Recurred	0.6076
MB-0165	Positive	3	1:DECEASED	47.6333	22	52	3	Ductal/NST	32.14	1:Recurred	0.5018
MB-0166	Positive	2	0:LIVING	104.4	3	24	3	Ductal/NST	103.03	0:Not Recurred	0.0176
MB-0167	Positive	2	1:DECEASED	43.1	2	38	3	Ductal/NST	40.3	1:Recurred	-0.0004
MB-0168	Positive	1	0:LIVING	122.767	0	17	3	Ductal/NST	121.15	0:Not Recurred	1.422
MB-0169	Positive	2	1:DECEASED	145.433		39	2	Lobular	143.52	0:Not Recurred
MB-0170	Positive	2	1:DECEASED	93.3667	1	26	1	Tubular/ cribriform	92.14	0:Not Recurred	-0.4505
MB-0171	Positive	2	0:LIVING	5.43333	0	27	3	Mixed	5.36	0:Not Recurred	-0.0478
MB-0172	Positive	2	0:LIVING	138.1	1	20	2	Ductal/NST	136.28	0:Not Recurred	0.4377
MB-0173	Positive	2	0:LIVING	3.76667	4	44	3	Ductal/NST	3.72	0:Not Recurred	0.6112
MB-0174	Negative	2	0:LIVING	78.7667	0	24	3	Ductal/NST	77.73	0:Not Recurred	1.3326
MB-0175	Positive	1	0:LIVING	72.3667	0	20	1	Tubular/ cribriform	71.41	0:Not Recurred	-0.9488
MB-0176	Positive	2	0:LIVING	113.433	7	36	3	Ductal/NST	77.53	1:Recurred	-0.4838
MB-0177	Positive	2	1:DECEASED	45.6	2	44	2	Mixed	45	0:Not Recurred	-0.4073
MB-0178	Positive	2	1:DECEASED	104.467	0	21	3	Ductal/NST	103.09	1:Recurred	1.6857
MB-0179	Negative	3	1:DECEASED	17.9333	7	34	3	Ductal/NST	17.7	1:Recurred	0.4271
MB-0180	Positive	1	0:LIVING	62.3333	0	18	2	Ductal/NST	61.51	0:Not Recurred	0.055
MB-0181	Positive	2	0:LIVING	85.9667	1	21	2	Ductal/NST	84.84	0:Not Recurred	-0.5464
MB-0184	Positive	2	0:LIVING	109.033	0	25	2	Mucinous	107.6	0:Not Recurred	-1.2491
MB-0185	Positive	2	1:DECEASED	43.8333		50	3	Ductal/NST	35.72	1:Recurred
MB-0188	Negative	2	1:DECEASED	31.3	2	45	2	Lobular	13.82	1:Recurred	1.8221
MB-0189	Positive	4	1:DECEASED	9.06667	6	48	3	Ductal/NST	1.32	1:Recurred	0.2543
MB-0191	Negative	2	1:DECEASED	15.3	0	25	3	Ductal/NST	15.1	0:Not Recurred	2.7774
MB-0192	Positive	1	0:LIVING	144.633	0	13	1	Mixed	142.73	0:Not Recurred	0.8315
MB-0193	Positive		0:LIVING	19	7	19	3	Ductal/NST	18.75	0:Not Recurred	1.1606
MB-0194	Positive	2	0:LIVING	91.6	6	21	2	Ductal/NST	90.39	0:Not Recurred	-0.2185
MB-0195	Positive	2	0:LIVING	146	21	28	3	Ductal/NST	92.43	1:Recurred	1.8966
MB-0197	Positive	2	0:LIVING	70.7333	2	24	3	Ductal/NST	69.8	0:Not Recurred	1.0996
MB-0198	Positive	2	0:LIVING	144.767	4	18	3	Ductal/NST	142.86	0:Not Recurred	1.7887
MB-0199	Positive	2	0:LIVING	144.4	1	19	3	Mixed	142.5	0:Not Recurred	-0.0453
MB-0200	Negative	2	1:DECEASED	130.867	0	38	3	Medullary	129.14	1:Recurred	1.7573
MB-0201	Negative	1	0:LIVING	125.7	0	20	3	Ductal/NST	124.05	0:Not Recurred	1.2496
MB-0202	Positive	2	0:LIVING	128.367	1	30	3	Ductal/NST	126.68	0:Not Recurred	1.2309
MB-0203	Positive	2	1:DECEASED	58.7667	1	25	3	Ductal/NST	57.99	0:Not Recurred	-0.3595
MB-0204	Positive	1	1:DECEASED	24.3	0	10	1	Ductal/NST	23.91	1:Recurred	0.2274
MB-0205	Positive	2	0:LIVING	144.467	0	26	2	Lobular	142.57	0:Not Recurred	-0.8585
MB-0206	Negative	2	0:LIVING	141.167	2	35	3	Medullary	139.31	0:Not Recurred	1.3173
MB-0207	Positive		0:LIVING	173.633	2	28	2	Mixed	171.35	0:Not Recurred	1.2497
MB-0209	Positive	1	0:LIVING	82.3667	0	3	2	Ductal/NST	81.28	0:Not Recurred	-0.1016
MB-0210	Negative	3	0:LIVING	144.933		5	2		143.03	0:Not Recurred
MB-0211	Negative		1:DECEASED	44.8	13	40	3	Ductal/NST	44.21	1:Recurred	0.2039
MB-0214	Negative	2	0:LIVING	146.9	0	27	3	Ductal/NST	144.97	0:Not Recurred	2.026
MB-0215	Positive	2	0:LIVING	122.2	0	40	2	Mixed	120.59	0:Not Recurred	0.0979
MB-0218	Positive	2	0:LIVING	131.067	2	20	3	Ductal/NST	129.34	0:Not Recurred	0.6344
MB-0220	Negative	2	1:DECEASED	39.8333	6	20	3	Ductal/NST	39.31	1:Recurred	0.1868
MB-0221	Negative	2	1:DECEASED	20.2	7	20	3	Ductal/NST	19.93	1:Recurred	0.6219
MB-0222	Positive	2	0:LIVING	212.7	0	20		Lobular	209.9	0:Not Recurred	0.0573
MB-0223	Positive	2	1:DECEASED	81.3333	12	20	3	Ductal/NST	43.22	1:Recurred	0.1814
MB-0224	Positive		0:LIVING	176.767	0	25	3	Ductal/NST	174.44	0:Not Recurred	1.1721
MB-0225	Positive	1	0:LIVING	212.2	0	19	2	Ductal/NST	135.99	1:Recurred	0.5587
MB-0226	Positive	2	0:LIVING	57.6333	1	20	1	Ductal/NST	56.88	0:Not Recurred	-0.782
MB-0227	Positive	1	0:LIVING	111.867	0	24	2	Ductal/NST	110.39	0:Not Recurred	-0.6138
MB-0228	Positive	2	1:DECEASED	10.8333	1	17	1	Lobular	10.69	1:Recurred	-1.0616
MB-0229	Positive	1	0:LIVING	71.5	0	19	2	Mixed	70.56	0:Not Recurred	0.4449
MB-0230	Negative	0	0:LIVING	200.333	0	35		Ductal/NST	197.7	0:Not Recurred	1.3419
MB-0231	Positive		0:LIVING	19.6	0	30		Mucinous	19.34	0:Not Recurred	-0.321
MB-0232	Positive	1	0:LIVING	207.633	0	14	2	Ductal/NST	204.9	0:Not Recurred	0.3569
MB-0233	Positive	1	1:DECEASED	72.4333	0	17	2	Ductal/NST	71.48	0:Not Recurred	-1.108
MB-0234	Positive	2	1:DECEASED	94.2333	0	26		Mixed	92.99	0:Not Recurred	-0.5191
MB-0235	Positive	2	1:DECEASED	142.567	1	20	2	Ductal/NST	127.89	1:Recurred	-1.1063
MB-0236	Positive	2	0:LIVING	205.033	0	27	3	Ductal/NST	202.34	0:Not Recurred	0.2093
MB-0238	Negative	2	0:LIVING	193.167	4	35	3	Ductal/NST	190.63	0:Not Recurred	1.546
MB-0239	Positive	3	1:DECEASED	85.5667	0	46	1	Mixed	84.44	1:Recurred	1.5406
MB-0241	Positive	2	1:DECEASED	73.1333	0	29	3	Ductal/NST	72.17	1:Recurred	1.2921
MB-0242	Positive	1	0:LIVING	199.1	0	18	2	Ductal/NST	196.48	0:Not Recurred	0.4042
MB-0243	Positive	2	0:LIVING	149.767	1	22	2	Ductal/NST	147.8	0:Not Recurred	0.7245
MB-0244	Positive	1	0:LIVING	149.733	0	11	1	Ductal/NST	147.76	0:Not Recurred	-1.6413
MB-0245	Positive	1	0:LIVING	164.7	0	14		Lobular	162.53	0:Not Recurred	0.3089
MB-0247	Positive	2	0:LIVING	185.6	1	15	2	Ductal/NST	183.16	1:Recurred	0.1583
MB-0248	Positive	2	0:LIVING	71	0	21	3	Ductal/NST	70.07	0:Not Recurred	-1.2617
MB-0249	Negative	1	0:LIVING	188.333	0	11	3	Ductal/NST	185.86	0:Not Recurred	0.7356
MB-0253	Positive	1	0:LIVING	152.3	0	12	2	Ductal/NST	150.3	0:Not Recurred	-0.898
MB-0256	Positive	1	0:LIVING	200.7	0	17	1	Ductal/NST	156.68	1:Recurred	-0.3003
MB-0257	Positive	2	1:DECEASED	91.7333	0	25	2	Ductal/NST	32.11	1:Recurred	-0.3924
MB-0258	Positive	1	0:LIVING	86.1333	0	11	3	Ductal/NST	85	0:Not Recurred	-0.2543
MB-0259	Negative	3	1:DECEASED	11.8667	9		3	Ductal/NST	11.71	1:Recurred	0.5186
MB-0260	Positive	1	1:DECEASED	169.833	0	12		Ductal/NST	167.6	0:Not Recurred	-1.3933
MB-0261	Positive	2	1:DECEASED	90.2333	6	26	1	Ductal/NST	86.64	1:Recurred	0.0609
MB-0263	Positive	1	1:DECEASED	176.033	0	27		Mixed	173.72	0:Not Recurred	-0.6355
MB-0264	Positive		1:DECEASED	43.1	1	31	3	Ductal/NST	42.53	1:Recurred	0.0767
MB-0265	Negative	2	0:LIVING	189.133	1	21	2	Ductal/NST	186.64	0:Not Recurred	0.0819
MB-0266	Positive	2	1:DECEASED	90.6667	0	30		Mixed	89.47	0:Not Recurred	-0.6135
MB-0268	Positive	4	1:DECEASED	28.5	0	19	3	Ductal/NST	28.13	1:Recurred	0.0413
MB-0269	Negative	2	0:LIVING	22.2333	2	26	3	Ductal/NST	21.94	0:Not Recurred	0.9924
MB-0270	Positive	2	0:LIVING	337.033	0	14	3	Ductal/NST	139.64	1:Recurred	1.1652
MB-0272	Positive	1	1:DECEASED	122	8	28	3	Ductal/NST	120.39	1:Recurred	0.2587
MB-0273	Positive	2	0:LIVING	186.533	3	25	2	Ductal/NST	184.08	0:Not Recurred	0.1898
MB-0275	Positive	1	0:LIVING	186.1	0	9	1	Ductal/NST	183.65	0:Not Recurred	0.3224
MB-0278	Negative	3	1:DECEASED	5.83333	3	53	3	Ductal/NST	5.76	1:Recurred	1.3502
MB-0279	Positive	2	1:DECEASED	192.267	0	21	1	Lobular	189.74	0:Not Recurred	0.2982
MB-0280	Positive	2	1:DECEASED	172.9	0	21	2	Ductal/NST	170.63	1:Recurred	-0.443
MB-0281	Positive	0	0:LIVING	72.8					71.84	0:Not Recurred
MB-0282	Positive	2	0:LIVING	194.233	8	18	3	Mixed	175.23	1:Recurred	-0.2432
MB-0283	Positive	4	1:DECEASED	22.0333		33	3	Ductal/NST	21.74	1:Recurred
MB-0284	Negative		0:LIVING	0	0			Ductal/NST	0	0:Not Recurred	1.1089
MB-0285	Positive	2	0:LIVING	3.36667	14	28	2	Ductal/NST	3.32	0:Not Recurred	0.0758
MB-0286	Positive	2	0:LIVING	192.6	0	23	3	Ductal/NST	190.07	0:Not Recurred	0.31
MB-0287	Positive	2	1:DECEASED	94.7333	1	19	2	Ductal/NST	93.49	0:Not Recurred	0.8119
MB-0288	Positive	2	1:DECEASED	63.8	25	30	2	Ductal/NST	62.96	1:Recurred	0.9121
MB-0289	Negative	2	1:DECEASED	71.6	0	20	3	Ductal/NST	70.66	0:Not Recurred	0.0091
MB-0290	Positive		0:LIVING	199.533	0	25	1	Ductal/NST	196.91	0:Not Recurred	-0.2151
MB-0291	Positive	2	1:DECEASED	39.2	1	26	3	Ductal/NST	38.68	1:Recurred	0.8792
MB-0292	Negative	2	1:DECEASED	49.4333	1	55	3	Ductal/NST	48.78	0:Not Recurred	0.3216
MB-0293	Positive	1	0:LIVING	64.3667	0	13	1	Ductal/NST	63.52	0:Not Recurred	-0.5517
MB-0294	Negative	2	0:LIVING	72.9	0	14	2	Ductal/NST	71.94	0:Not Recurred	-0.5722
MB-0295	Positive	2	0:LIVING	164.5	1	9	1	Tubular/ cribriform	162.34	0:Not Recurred	0.5957
MB-0299	Negative	0	0:LIVING	188.133		25			185.66	0:Not Recurred
MB-0301	Positive	2	1:DECEASED	122.7	2	23	3	Ductal/NST	121.09	0:Not Recurred	-0.6139
MB-0302	Positive	2	1:DECEASED	84.2	5	29	3	Lobular	83.09	1:Recurred	-0.0344
MB-0303	Negative	1	0:LIVING	60.1333	0	11	3	Ductal/NST	59.34	0:Not Recurred	-0.4003
MB-0304	Positive		1:DECEASED	111.533	1	14	3	Ductal/NST	110.07	1:Recurred	0.7573
MB-0305	Positive	2	1:DECEASED	63.5	6	35	3	Ductal/NST	62.66	1:Recurred	-0.3131
MB-0306	Positive	2	1:DECEASED	42.9667	2	35	3	Ductal/NST	37.99	1:Recurred	0.9086
MB-0307	Positive	2	0:LIVING	177.333	6	10	3	Ductal/NST	175	0:Not Recurred	0.4862
MB-0308	Positive	1	0:LIVING	183.267	0	19	1	Other	180.86	0:Not Recurred	-0.4137
MB-0309	Positive	2	1:DECEASED	42.3333	1	21	1	Ductal/NST	41.78	0:Not Recurred	-0.954
MB-0310	Positive	2	0:LIVING	185.167	1	16	2	Ductal/NST	182.73	0:Not Recurred	0.127
MB-0311	Positive	2	1:DECEASED	151.167	0	47	1	Ductal/NST	149.18	0:Not Recurred	0.0893
MB-0312	Positive	2	1:DECEASED	169.6	0	33	2	Lobular	73.88	1:Recurred	0.9348
MB-0313	Positive	2	0:LIVING	184.767	1	23	3	Ductal/NST	182.34	0:Not Recurred	1.2858
MB-0314	Negative	2	1:DECEASED	4.43333	5	50	3	Ductal/NST	4.38	1:Recurred	0.4524
MB-0315	Positive	2	0:LIVING	186.2	3	50	2	Ductal/NST	183.75	0:Not Recurred	0.4561
MB-0316	Negative	2	0:LIVING	182.9	0	30	3	Ductal/NST	180.49	0:Not Recurred	0.8836
MB-0317	Positive		1:DECEASED	151.667	0	39	3	Ductal/NST	149.67	0:Not Recurred	-0.608
MB-0318	Negative	1	0:LIVING	168.7	0	18		Other	166.48	0:Not Recurred	1.3902
MB-0319	Positive	2	1:DECEASED	40.7	10	32	2	Mixed	39.18	1:Recurred	0.3197
MB-0320	Positive	1	0:LIVING	63.7333	0	17	1	Mixed	62.89	0:Not Recurred	-0.3411
MB-0321	Positive	2	0:LIVING	174.633	2	30	3	Ductal/NST	172.34	0:Not Recurred	-1.4409
MB-0322	Positive	2	1:DECEASED	50.5333	2	25	2	Ductal/NST	49.87	0:Not Recurred	-0.3637
MB-0324	Positive	2	1:DECEASED	144.967	6	32	3	Ductal/NST	73.59	1:Recurred	-0.5137
MB-0325	Positive	2	0:LIVING	177.533	0	45	3	Ductal/NST	175.2	0:Not Recurred	1.2317
MB-0326	Positive	2			1	12	2		191.25	0:Not Recurred
MB-0327	Positive	2	0:LIVING	187.933		25	2		185.46	0:Not Recurred
MB-0328	Positive	2	1:DECEASED	125.6	2	34	3		123.95	1:Recurred	1.342
MB-0329	Positive	2			3	30	3	Ductal/NST	25.63	0:Not Recurred
MB-0333	Negative		1:DECEASED	26.5667				Metaplastic	26.22	1:Recurred
MB-0336	Positive	2	1:DECEASED	170.633	1	22	3	Ductal/NST	166.78	1:Recurred	-0.0952
MB-0339	Positive	2	1:DECEASED	26.7333	0	24	2	Mucinous	26.38	0:Not Recurred	-1.0395
MB-0340	Negative	2	0:LIVING	164.733	3	16	3	Ductal/NST	162.57	0:Not Recurred	0.8446
MB-0341	Positive	2	1:DECEASED	173.9	3	26	2		167.76	1:Recurred	0.6355
MB-0342	Positive		1:DECEASED	125.333	0	29	2	Lobular	123.68	1:Recurred	-0.1236
MB-0343	Positive	2	1:DECEASED	91.1333	3	30	2	Ductal/NST	86.61	1:Recurred	-1.1507
MB-0344	Positive	2	0:LIVING	152.933	2	29	2	Lobular	150.92	0:Not Recurred	-0.7877
MB-0345	Positive	2	0:LIVING	72.6667	1	28	2	Ductal/NST	71.71	0:Not Recurred	1.104
MB-0346	Negative	2	1:DECEASED	20.4333	5	16	3	Ductal/NST	20.16	1:Recurred	0.4999
MB-0347	Positive	1	1:DECEASED	205.567		40	3	Ductal/NST	182.96	1:Recurred
MB-0348	Positive	2	1:DECEASED	122.7	0	22	1	Ductal/NST	121.09	0:Not Recurred	-0.4569
MB-0349	Positive	2	1:DECEASED	146.033	1	30	3	Ductal/NST	144.11	0:Not Recurred	0.2119
MB-0350	Negative	2	1:DECEASED	46.0667	0	80	3	Ductal/NST	45.46	1:Recurred	2.1686
MB-0351	Positive	1	1:DECEASED	195.333				Mixed	192.76	0:Not Recurred
MB-0352	Negative	1	1:DECEASED	55.2	0	13	3	Ductal/NST	45.79	1:Recurred	-0.0967
MB-0353	Positive	2	1:DECEASED	41.8333	6	40	2	Ductal/NST	41.28	0:Not Recurred	0.5056
MB-0354	Negative	2	1:DECEASED	11.6	3	17	3	Ductal/NST	11.45	1:Recurred	0.1715
MB-0356	Positive	2	0:LIVING	213.5	0	16	2	Ductal/NST	210.69	0:Not Recurred	0.1117
MB-0358	Positive	2	0:LIVING	32.8667	2	26	3	Ductal/NST	32.43	0:Not Recurred	1.4038
MB-0359	Positive	2	0:LIVING	21.6	0	22	2	Ductal/NST	21.32	0:Not Recurred	0.3486
MB-0360	Positive	2	1:DECEASED	132.567	2	50	1	Ductal/NST	130.82	1:Recurred	0.2533
MB-0361	Negative	2	1:DECEASED	15.0667	41	24	3	Ductal/NST	14.87	0:Not Recurred	1.5494
MB-0362	Positive	2	1:DECEASED	47.0333	1	18	2	Ductal/NST	46.41	1:Recurred	0.8541
MB-0363	Positive	4	1:DECEASED	89.9	7	67	2	Mixed	88.72	1:Recurred	0.8744
MB-0364	Positive	3	0:LIVING	176.6	6	50	2	Ductal/NST	129.8	1:Recurred	-0.1238
MB-0365	Positive	1	1:DECEASED	87.2333	0	15	2	Mucinous	86.09	1:Recurred	0.4592
MB-0366	Positive	2	0:LIVING	64.2333	0	22	2	Mixed	63.39	0:Not Recurred	0.7581
MB-0367	Positive	1	0:LIVING	142.433	0	9	2	Mixed	140.56	0:Not Recurred	-0.1281
MB-0368	Positive	2	1:DECEASED	61.9	10	31	3	Ductal/NST	31.45	1:Recurred	1.0927
MB-0369	Positive	2	0:LIVING	144.333	7	27	3	Lobular	139.9	1:Recurred	0.9314
MB-0370	Positive	2	1:DECEASED	93.5	16	47	3	Ductal/NST	92.27	0:Not Recurred	-0.0615
MB-0371	Positive	2	0:LIVING	131.133	6	22	3	Ductal/NST	129.41	0:Not Recurred	-0.8224
MB-0372	Negative	1	1:DECEASED	62.7667	0	18	3	Ductal/NST	46.64	1:Recurred	0.9386
MB-0373	Positive	2	1:DECEASED	27	2	24	3	Ductal/NST	26.64	1:Recurred	2.161
MB-0374	Positive	2	0:LIVING	1.43333	15	25	3	Ductal/NST	1.41	0:Not Recurred	0.1162
MB-0375	Positive	2	0:LIVING	143.167	1	23	3	Ductal/NST	141.28	0:Not Recurred	-0.057
MB-0377	Positive	1	0:LIVING	134.367	0	12	2	Ductal/NST	132.6	0:Not Recurred	-0.7364
MB-0378	Negative	2	1:DECEASED	97.3	2	28	3	Ductal/NST	96.02	1:Recurred	0.5672
MB-0379	Positive	2	0:LIVING	135.667	1	29	2	Ductal/NST	117.93	1:Recurred	1.0201
MB-0380	Positive	2	1:DECEASED	69.3333	1	25	3	Ductal/NST	68.42	0:Not Recurred	1.1859
MB-0381	Positive	2	0:LIVING	130.2	0	21	3	Ductal/NST	128.49	0:Not Recurred	1.2609
MB-0382	Positive	2	0:LIVING	136.467	2	22	2	Ductal/NST	134.67	0:Not Recurred	-1.0577
MB-0383	Positive	1	1:DECEASED	85.7333	0	19	3	Ductal/NST	84.61	1:Recurred	-0.5371
MB-0384	Positive	2	1:DECEASED	61.1	13	43	3	Ductal/NST	55.26	1:Recurred	0.4965
MB-0385	Positive	2	1:DECEASED	36.4333	11	31	3	Ductal/NST	24.57	1:Recurred	-0.0473
MB-0386	Positive	3	0:LIVING	138.133	8	15	3	Ductal/NST	121.09	1:Recurred	0.7246
MB-0388	Positive	2	0:LIVING	97.5667	3	28	3	Ductal/NST	96.28	0:Not Recurred	-0.4778
MB-0389	Positive	3	0:LIVING	96.9667	19	50	3	Ductal/NST	95.69	0:Not Recurred	-0.3771
MB-0390	Negative	2	1:DECEASED	72.2		17	3	Ductal/NST	46.02	1:Recurred
MB-0391	Negative	3	0:LIVING	142.467	15	50	3	Ductal/NST	140.59	0:Not Recurred	0.0502
MB-0392	Positive	4	1:DECEASED	38.1333	2	30	3	Ductal/NST	8.78	1:Recurred	0.824
MB-0393	Positive	3	1:DECEASED	20.8333	16	53	3	Ductal/NST	8.65	1:Recurred	0.9454
MB-0394	Positive	1	0:LIVING	64.2333	0	20	2	Mixed	63.39	0:Not Recurred	-0.1791
MB-0395	Negative	2	1:DECEASED	29	2	50	3	Ductal/NST	26.48	1:Recurred	0.8019
MB-0396	Negative	2	0:LIVING	60.6667	0	27	3	Ductal/NST	59.87	0:Not Recurred	1.8936
MB-0397	Positive	1	0:LIVING	57.2333	0	11	1	Tubular/ cribriform	56.48	0:Not Recurred	0.6236
MB-0398	Positive	3	1:DECEASED	43.2	19	42	3	Ductal/NST	37.73	1:Recurred	0.1323
MB-0399	Negative	3	1:DECEASED	137.1	11	45	3	Ductal/NST	66.78	1:Recurred	0.6517
MB-0400	Negative	1	1:DECEASED	22.4667	0	16	3	Ductal/NST	18.78	1:Recurred	1.5167
MB-0401	Negative	1	1:DECEASED	26.2667	0	20	3	Ductal/NST	20.39	1:Recurred	1.0014
MB-0402	Positive	1	0:LIVING	99.7333	0	11	1	Ductal/NST	98.42	0:Not Recurred	-0.0527
MB-0403	Negative	1	0:LIVING	141					139.14	0:Not Recurred
MB-0404	Positive	2	0:LIVING	63.5	1	15	3	Ductal/NST	62.66	0:Not Recurred	0.322
MB-0405	Positive	1	1:DECEASED	59.0667		16	2	Ductal/NST	58.29	0:Not Recurred
MB-0406	Positive	3	1:DECEASED	96.9	17	180	3	Ductal/NST	31.97	1:Recurred	0.5331
MB-0408	Positive	2	0:LIVING	101.833		47	2	Ductal/NST	100.49	0:Not Recurred
MB-0410	Positive	1	0:LIVING	63	0	20	2	Lobular	62.17	0:Not Recurred	0.7832
MB-0411	Positive	2	0:LIVING	139.167	1	18	2	Mixed	137.34	0:Not Recurred	0.4446
MB-0412	Positive	2	0:LIVING	136.167	1	19	3	Ductal/NST	134.38	0:Not Recurred	-0.0506
MB-0413	Positive	2	0:LIVING	140.067	5	47	3	Ductal/NST	126.97	1:Recurred	0.2375
MB-0414	Negative	2	0:LIVING	76.6333	0	21	3	Ductal/NST	75.63	0:Not Recurred	1.9634
MB-0417	Positive	2	1:DECEASED	6.26667	1	40	2	Ductal/NST	6.18	1:Recurred	1.1252
MB-0418	Positive	2	0:LIVING	102.067	1	31	3	Ductal/NST	100.72	0:Not Recurred	0.1941
MB-0419	Positive	2	1:DECEASED	104.3	3	21	2	Ductal/NST	102.93	0:Not Recurred	0.1305
MB-0420	Negative	1	0:LIVING	76.7333	0	16	3	Ductal/NST	75.72	0:Not Recurred	1.8211
MB-0421	Positive	2	1:DECEASED	93	0	24	3	Ductal/NST	91.78	0:Not Recurred	-0.079
MB-0422	Positive	2	1:DECEASED	33.8	7	16	2	Ductal/NST	33.36	0:Not Recurred	-0.1391
MB-0423	Positive	2	0:LIVING	138.933		35	2	Lobular	137.11	0:Not Recurred
MB-0424	Negative	3	1:DECEASED	9.83333	22	60	3	Medullary	9.7	1:Recurred	0.1014
MB-0425	Positive	2	1:DECEASED	24.4	6	22	2	Ductal/NST	24.08	0:Not Recurred	0.0201
MB-0426	Positive	2	0:LIVING	131.1	2	42	2	Ductal/NST	129.38	0:Not Recurred	0.88
MB-0427	Positive	2	0:LIVING	116.1	15	21	2	Lobular	114.57	0:Not Recurred	-0.3131
MB-0428	Positive	2	0:LIVING	55.9333	4	20	3	Ductal/NST	55.2	0:Not Recurred	-0.8029
MB-0429	Positive	2	1:DECEASED	74.4667	4	40	3	Lobular	73.49	0:Not Recurred	0.2349
MB-0431	Positive	2	0:LIVING	85.1333	2	57	2	Lobular	84.01	0:Not Recurred	0.4464
MB-0432	Negative	2	0:LIVING	105.8		14	1	Ductal/NST	104.41	0:Not Recurred
MB-0434	Positive	2	1:DECEASED	45.5	2	20	3	Ductal/NST	23.75	1:Recurred	-0.9171
MB-0435	Negative	1	0:LIVING	110.533		4	2	Mixed	109.08	0:Not Recurred
MB-0436	Negative	1	1:DECEASED	75.5	0	13	3	Ductal/NST	74.51	0:Not Recurred	0.1848
MB-0437	Positive	2	0:LIVING	90.5667	3	15	2	Mixed	89.38	0:Not Recurred	-0.3852
MB-0438	Negative	2	0:LIVING	135.167	1	25	3	Ductal/NST	133.39	0:Not Recurred	0.9384
MB-0439	Positive	1	0:LIVING	112.133	0	15	2	Mucinous	110.66	0:Not Recurred	0.7108
MB-0440	Positive	2	0:LIVING	100.833	1	26	3	Ductal/NST	99.51	0:Not Recurred	1.4522
MB-0442	Positive	2	1:DECEASED	103.467	1	17	2	Ductal/NST	102.11	1:Recurred	0.3345
MB-0443	Positive	2	0:LIVING	45.0333	0	26	2	Ductal/NST	44.44	0:Not Recurred	-0.1806
MB-0444	Positive	4	1:DECEASED	55.4667	18	33	2	Lobular	32.6	1:Recurred	-0.0847
MB-0445	Positive	2	0:LIVING	132.533	1	23	2	Ductal/NST	130.79	0:Not Recurred	0.2439
MB-0446	Negative	2	0:LIVING	72.2667	0	24	3	Ductal/NST	71.32	0:Not Recurred	1.4634
MB-0448	Positive	2	1:DECEASED	29.2333		13	3	Ductal/NST	28.16	1:Recurred
MB-0449	Positive	2	0:LIVING	112.567	2	35	1	Ductal/NST	111.09	0:Not Recurred	0.2218
MB-0451	Positive	1	0:LIVING	50.0667	0	16	1	Ductal/NST	49.41	0:Not Recurred	0.2329
MB-0452	Positive	2	0:LIVING	62.8	0	23	3	Ductal/NST	61.97	0:Not Recurred	0.4374
MB-0453	Negative	3	1:DECEASED	43.1333	6	100	3	Ductal/NST	16.12	1:Recurred	0.7183
MB-0454	Positive	1	1:DECEASED	46.8333	0	20	2	Mucinous	46.22	0:Not Recurred	-1.2203
MB-0455	Positive	1	0:LIVING	99.3333	0	18	2	Ductal/NST	98.03	0:Not Recurred	1.0257
MB-0458	Positive	2	0:LIVING	134.5	2	50	2	Ductal/NST	64.21	1:Recurred	1.1933
MB-0459	Positive	3	1:DECEASED	35.6	2	34	3	Ductal/NST	35.13	0:Not Recurred	0.5808
MB-0460	Positive	2	1:DECEASED	114	0	22	2	Lobular	94.61	1:Recurred	0.4745
MB-0462	Negative	1	0:LIVING	132.767	0	16	3	Ductal/NST	131.02	0:Not Recurred	1.7025
MB-0463	Positive	1	1:DECEASED	120.567	0	21	2	Ductal/NST	118.98	1:Recurred	0.3683
MB-0464	Negative	3	1:DECEASED	39.3	17	13	3	Ductal/NST	19.28	1:Recurred	2.0743
MB-0465	Positive	2	1:DECEASED	28.6	2	26	3	Ductal/NST	21.58	1:Recurred	1.2506
MB-0466	Positive	2	0:LIVING	43.8667	4	70	2	Ductal/NST	43.29	0:Not Recurred	-0.0939
MB-0467	Negative	1	1:DECEASED	105.6	0	13	3	Ductal/NST	73.45	1:Recurred	1.8007
MB-0468	Positive	2	1:DECEASED	129.6	4	26	3	Ductal/NST	127.89	0:Not Recurred	0.1538
MB-0469	Positive	2	0:LIVING	131.267	3	39	3	Ductal/NST	129.54	0:Not Recurred	1.0315
MB-0470	Negative	1	0:LIVING	88.2333	0	15	1	Lobular	87.07	0:Not Recurred	-1.1413
MB-0471	Positive	1	0:LIVING	107.467	0	17	2	Mucinous	106.05	0:Not Recurred	0.5227
MB-0472	Positive	0	0:LIVING	27.4	0	11		Lobular	27.04	0:Not Recurred	-0.0073
MB-0474	Positive	3	1:DECEASED	111.1	3	80	3	Ductal/NST	98.88	1:Recurred	0.641
MB-0475	Positive	1	0:LIVING	130.7	0	20	3	Ductal/NST	128.98	0:Not Recurred	1.0368
MB-0476	Positive	2	0:LIVING	130.433	0	25	3	Ductal/NST	128.72	0:Not Recurred	-1.1266
MB-0478	Positive	2	0:LIVING	132.3	3	23	2	Ductal/NST	130.56	0:Not Recurred	-0.1908
MB-0479	Negative	2	0:LIVING	132.767	0	22	3	Ductal/NST	131.02	0:Not Recurred	0.5465
MB-0480	Positive	1	0:LIVING	94.5667	0	13	3	Ductal/NST	93.32	0:Not Recurred	-0.8255
MB-0481	Negative	1	1:DECEASED	36.4	0	19	3	Ductal/NST	33.42	1:Recurred	1.7294
MB-0482	Negative	2	1:DECEASED	24.8667	1	16	3	Ductal/NST	15.66	1:Recurred	1.6944
MB-0483	Positive	2	1:DECEASED	74.4667	2	21	3	Ductal/NST	63.45	1:Recurred	1.9177
MB-0484	Positive	2	0:LIVING	82.6333	3	22	3	Ductal/NST	81.55	0:Not Recurred	0.0939
MB-0485	Positive	3	1:DECEASED	36.7667	7	50	3	Mixed	33.85	1:Recurred	0.5095
MB-0486	Positive	2	0:LIVING	89.9667	0	32	3	Ductal/NST	88.78	0:Not Recurred	0.865
MB-0487	Positive	1	0:LIVING	86.9	0	15	2	Ductal/NST	85.76	0:Not Recurred	0.669
MB-0488	Positive	2	0:LIVING	112.933	0	25	1	Mixed	111.45	0:Not Recurred	1.4938
MB-0489	Negative	1	0:LIVING	90.5667	0	10	3	Ductal/NST	89.38	0:Not Recurred	-0.5643
MB-0490	Positive	3	0:LIVING	101.967	10	30	2	Ductal/NST	100.63	0:Not Recurred	-0.964
MB-0491	Positive	3	0:LIVING	125.8	0	30	2	Lobular	124.14	0:Not Recurred	0.7104
MB-0492	Positive	2	1:DECEASED	81.1333	0	28	3	Mixed	80.07	0:Not Recurred	-1.0186
MB-0494	Negative	3	1:DECEASED	36.6333	21	40	3	Ductal/NST	19.57	1:Recurred	0.0373
MB-0495	Negative	2	1:DECEASED	71.8	7	19	3	Ductal/NST	44.08	1:Recurred	0.3198
MB-0496	Positive	2	0:LIVING	130.9	4	26	1	Ductal/NST	129.18	0:Not Recurred	0.5916
MB-0497	Positive	2	0:LIVING	73.7	0	29	2	Ductal/NST	72.73	0:Not Recurred	-0.0137
MB-0499	Negative	1	0:LIVING	131.9		4	2		130.16	0:Not Recurred
MB-0500	Negative	2	0:LIVING	67.4667	0	22	3	Ductal/NST	66.58	0:Not Recurred	3.0027
MB-0501	Positive	2	0:LIVING	71.5	0	21	3	Ductal/NST	70.56	0:Not Recurred	-0.9498
MB-0502	Negative	2	0:LIVING	82.1	5	30	3	Ductal/NST	81.02	0:Not Recurred	0.3033
MB-0503	Positive	2	0:LIVING	101.233	0	23	2	Ductal/NST	99.9	0:Not Recurred	0.9243
MB-0504	Positive	2	0:LIVING	130.467	0	21	3	Ductal/NST	121.45	1:Recurred	0.5438
MB-0505	Positive	2	0:LIVING	60.7	1	12	1	Ductal/NST	59.9	0:Not Recurred	-0.4451
MB-0506	Negative	2	1:DECEASED	45.8	1	21	3	Ductal/NST	29.97	1:Recurred	0.2825
MB-0507	Positive	1	0:LIVING	23.8	0	18	3	Ductal/NST	23.49	0:Not Recurred	-0.6
MB-0508	Positive	1	0:LIVING	114.333	0	11	2	Ductal/NST	112.83	0:Not Recurred	1.0163
MB-0509	Positive	1	0:LIVING	115.3	0	11	3	Ductal/NST	113.78	0:Not Recurred	0.9413
MB-0510	Positive	3	0:LIVING	128.4	1	60	3	Ductal/NST	126.71	0:Not Recurred	-0.0111
MB-0511	Positive	2	0:LIVING	61.7	0	31	2	Ductal/NST	60.89	0:Not Recurred	0.6472
MB-0512	Positive	2	0:LIVING	121.533	0	24	1	Ductal/NST	119.93	0:Not Recurred	0.4532
MB-0513	Positive	2	0:LIVING	117.033	1	32	2	Ductal/NST	115.49	0:Not Recurred	-1.2063
MB-0514	Positive	2	0:LIVING	13.4	1	20	2		13.22	0:Not Recurred	1.3109
MB-0516	Negative	1	0:LIVING	114.467	0	15	3	Ductal/NST	112.96	0:Not Recurred	2.0357
MB-0517	Positive	1	0:LIVING	61.9	0	17	2	Ductal/NST	61.09	0:Not Recurred	0.1951
MB-0519	Positive	3	0:LIVING	110.967	23	65	3	Ductal/NST	109.51	0:Not Recurred	0.4059
MB-0521	Positive	2	0:LIVING	212.2	3	30	2	Lobular	209.41	0:Not Recurred	1.0313
MB-0522	Negative	0	0:LIVING	2.5	0				2.47	0:Not Recurred	0.0792
MB-0524	Positive	2	0:LIVING	80.8333	0	10	3	Ductal/NST	79.77	0:Not Recurred	-0.0904
MB-0525	Negative	2	0:LIVING	65.8667	0	25	3	Ductal/NST	65	0:Not Recurred	1.2469
MB-0526	Positive		1:DECEASED	139.633	0	15	3	Ductal/NST	137.8	0:Not Recurred	0.2343
MB-0527	Positive	2	1:DECEASED	109.833	2	19	2	Ductal/NST	106.81	1:Recurred	-0.311
MB-0528	Positive	2	0:LIVING	193.967	1	26	3	Ductal/NST	175.03	1:Recurred	0.2669
MB-0529	Positive	4	1:DECEASED	48.5333	7	25	2	Ductal/NST	47.89	1:Recurred	-0.1754
MB-0531	Positive	1	0:LIVING	163.867	0	16	3	Ductal/NST	39.31	1:Recurred	-0.3497
MB-0532	Positive	2	1:DECEASED	143.133	3	35	3	Ductal/NST	64.21	1:Recurred	1.4929
MB-0534	Positive	2	0:LIVING	124.1	2	17	3	Ductal/NST	122.47	0:Not Recurred	-0.3442
MB-0535	Positive	1	0:LIVING	199.133	0	12	2	Ductal/NST	159.77	1:Recurred	1.4723
MB-0536	Positive	1	1:DECEASED	147.367	0	20	3	Ductal/NST	145.43	0:Not Recurred	1.7722
MB-0537	Positive	2	0:LIVING	113.567	1	14	1	Ductal/NST	112.07	0:Not Recurred	-0.5224
MB-0538	Positive	2	1:DECEASED	24.1	26	37	3	Ductal/NST	23.65	1:Recurred	0.0165
MB-0539	Negative	0	1:DECEASED	85.5		20			84.38	0:Not Recurred
MB-0540	Negative	1	0:LIVING	194.533	0	12	1	Mixed	191.97	0:Not Recurred	-0.4331
MB-0541	Positive	1	0:LIVING	174.267	0	19	3	Ductal/NST	171.97	0:Not Recurred	0.7825
MB-0542	Positive	2	1:DECEASED	48.6	5	23	3	Ductal/NST	47.96	1:Recurred	0.5204
MB-0543	Positive	2	0:LIVING	154.767		27	3	Ductal/NST	152.73	0:Not Recurred
MB-0544	Positive	3	1:DECEASED	79.3333	1	52	3	Ductal/NST	78.29	0:Not Recurred	0.24
MB-0545	Positive	2	1:DECEASED	41.1667	6	26	3	Ductal/NST	40.63	0:Not Recurred	0.9772
MB-0546	Positive	2	0:LIVING	193.8		12	2	Ductal/NST	191.25	0:Not Recurred
MB-0547	Positive	2			0	25	2		185.46	0:Not Recurred
MB-0549	Positive	2	0:LIVING	25.9667		30	3	Ductal/NST	25.63	0:Not Recurred
MB-0550	Positive		1:DECEASED	132.333	1	15	2	Ductal/NST	91.02	1:Recurred	0.3681
MB-0551	Positive	2	1:DECEASED	51.9667	0	32	2	Ductal/NST	51.28	1:Recurred	-0.0859
MB-0552	Positive	2	1:DECEASED	68.0667	8	29	3	Ductal/NST	55.53	1:Recurred	1.0067
MB-0553	Positive	2	1:DECEASED	85.7333	14	20	2	Ductal/NST	84.61	0:Not Recurred	0.9738
MB-0554	Positive	1	1:DECEASED	111.167	0	16		Ductal/NST	109.7	0:Not Recurred	0.5241
MB-0558	Negative	2	1:DECEASED	97.8333	0	28	3	Ductal/NST	96.55	0:Not Recurred	3.308
MB-0559	Positive	2	0:LIVING	161.767	0	25	3	Ductal/NST	159.64	0:Not Recurred	0.2086
MB-0564	Negative	1	1:DECEASED	37.9333		22	3	Ductal/NST	37.43	1:Recurred
MB-0568	Positive	2	0:LIVING	181.467	1	17	2	Ductal/NST	179.08	0:Not Recurred	0.5707
MB-0569	Positive	2	1:DECEASED	59.5	14	23	3	Ductal/NST	55.76	1:Recurred	0.1288
MB-0570	Positive	2	0:LIVING	272.2	0	20	3	Ductal/NST	102.89	1:Recurred	0.7013
MB-0571	Positive	1	0:LIVING	149.867	0	20	1	Ductal/NST	147.89	0:Not Recurred	1.0176
MB-0573	Positive	0	1:DECEASED	163.2	0	65	2	Ductal/NST	161.05	0:Not Recurred	0.1013
MB-0574	Positive	2	0:LIVING	119.8	1	21	3	Ductal/NST	9.84	1:Recurred	0.4188
MB-0575	Positive	3	0:LIVING	128.567	4	55	2	Ductal/NST	77.83	1:Recurred	0.4322
MB-0576	Positive	2	1:DECEASED	31	5	21	3	Ductal/NST	19.8	1:Recurred	0.3982
MB-0577	Positive	1	0:LIVING	65.4	0	10	2	Mucinous	64.54	0:Not Recurred	0.4261
MB-0578	Positive	2	0:LIVING	110.1	6	42	2	Lobular	108.65	1:Recurred	-0.4877
MB-0579	Positive	2	1:DECEASED	92.7667	1	29	2	Ductal/NST	91.55	0:Not Recurred	0.7212
MB-0580	Positive	2	1:DECEASED	79.3667	2	40	3	Ductal/NST	58.72	1:Recurred	2.1199
MB-0581	Negative	2	1:DECEASED	7.86667	14	26	3	Ductal/NST	7.5	1:Recurred	-0.2442
MB-0582	Negative	2	1:DECEASED	15.5333	0	30	3	Lobular	15.33	0:Not Recurred	1.3411
MB-0583	Positive	2	0:LIVING	62.6333	0	22	2	Mixed	61.81	0:Not Recurred	-0.2806
MB-0584	Positive	1	0:LIVING	118.2	0	20	3	Ductal/NST	116.64	0:Not Recurred	0.7112
MB-0585	Positive	2	1:DECEASED	115.7	1	28	3	Ductal/NST	96.91	1:Recurred	-0.1727
MB-0586	Positive	3	1:DECEASED	77.2333	1	65	2	Lobular	76.22	0:Not Recurred	-0.5788
MB-0587	Positive	2	0:LIVING	91.2667	1	24	2	Mixed	90.07	0:Not Recurred	-0.7858
MB-0588	Negative	2	0:LIVING	119.733	0	22	2	Ductal/NST	118.16	0:Not Recurred	-0.0327
MB-0589	Positive	4	0:LIVING	125.8	25	35	2	Mixed	2.04	1:Recurred	-0.0343
MB-0590	Positive	2	1:DECEASED	72.4667	15	30	3	Ductal/NST	71.51	0:Not Recurred	0.8401
MB-0591	Positive	1	1:DECEASED	119.467	0	17	3	Ductal/NST	116.22	1:Recurred	-0.4792
MB-0592	Positive	0	0:LIVING	74.5667		55			73.59	0:Not Recurred
MB-0593	Negative	3	1:DECEASED	34.6667	13	90	2	Lobular	25.3	1:Recurred	0.9772
MB-0594	Positive	3	0:LIVING	44.2333	1	45	3	Ductal/NST	43.65	0:Not Recurred	-0.155
MB-0596	Positive	1	1:DECEASED	107.1	0	16	2	Mixed	105.69	0:Not Recurred	-1.0279
MB-0597	Positive	2	1:DECEASED	113.2	2	17	2	Ductal/NST	111.71	0:Not Recurred	-0.199
MB-0598	Positive	2	1:DECEASED	89.3667	9	24	2	Ductal/NST	71.12	1:Recurred	0.2973
MB-0599	Positive	2	0:LIVING	123.267	1	24	2	Ductal/NST	52.07	1:Recurred	0.3022
MB-0600	Positive	2	0:LIVING	111	9	27	3	Mixed	109.54	0:Not Recurred	0.1807
MB-0601	Positive	2	1:DECEASED	29.6667	8	25	3	Ductal/NST	14.18	1:Recurred	0.4626
MB-0603	Positive	2	0:LIVING	121.967	1	21	2	Ductal/NST	120.36	0:Not Recurred	0.3179
MB-0605	Positive	1	0:LIVING	114.6	0	18	2	Lobular	113.09	0:Not Recurred	-0.8721
MB-0606	Positive	1	1:DECEASED	27.4667	0	18	2	Mixed	27.11	1:Recurred	-1.5114
MB-0607	Positive	2	0:LIVING	87.8333	2	30	3	Ductal/NST	86.68	0:Not Recurred	2.5187
MB-0608	Negative	2	1:DECEASED	63.9667	5	25	3	Medullary	63.13	0:Not Recurred	1.8099
MB-0609	Positive	2	1:DECEASED	98.7	2	14	2	Ductal/NST	72.01	1:Recurred	0.3859
MB-0610	Positive	2	0:LIVING	76.7	2	18	2	Ductal/NST	75.69	0:Not Recurred	-0.2628
MB-0611	Positive	2	0:LIVING	104.533	0	24	3	Ductal/NST	103.16	0:Not Recurred	-0.2917
MB-0613	Negative	3	0:LIVING	48.8	0	60	2	Other	48.16	0:Not Recurred	0.7396
MB-0614	Positive	2	0:LIVING	119.333	1	19	3	Ductal/NST	117.76	0:Not Recurred	1.3191
MB-0615	Negative		0:LIVING	34.7667	3	3	2	Ductal/NST	34.31	0:Not Recurred	0.9219
MB-0616	Positive	2	1:DECEASED	29.0333	3	38	3	Ductal/NST	28.65	0:Not Recurred	0.3218
MB-0617	Negative	2	1:DECEASED	92.9667	0	40	1	Mucinous	91.74	0:Not Recurred	0.169
MB-0618	Positive	1	0:LIVING	101.9	0	17	2	Ductal/NST	100.56	0:Not Recurred	0.5952
MB-0619	Positive	2	0:LIVING	94.2333	1	25	3	Ductal/NST	92.99	0:Not Recurred	-0.499
MB-0620	Positive	2	0:LIVING	112.8	1	14	3	Other	111.32	0:Not Recurred	-0.2208
MB-0621	Positive	2	0:LIVING	33.5667	1	30	2	Lobular	33.13	0:Not Recurred	0.4419
MB-0623	Positive	1	0:LIVING	111.067	0	12	2	Ductal/NST	109.61	0:Not Recurred	0.6795
MB-0624	Positive	2	0:LIVING	64.0333	1	16	2	Ductal/NST	63.19	0:Not Recurred	-0.2765
MB-0626	Positive	2	1:DECEASED	35.5333	0	20	3	Ductal/NST	35.07	1:Recurred	0.3564
MB-0627	Negative		0:LIVING	0.766667	0	20	3	Ductal/NST	0.76	0:Not Recurred	0.0301
MB-0628	Positive	1	0:LIVING	105.967	0	10	2	Ductal/NST	104.57	0:Not Recurred	-0.1584
MB-0630	Positive	1	0:LIVING	86.8	0	20	3	Ductal/NST	85.66	0:Not Recurred	1.9988
MB-0631	Positive	2	1:DECEASED	47.4333	1	25	2	Ductal/NST	25.33	1:Recurred	0.2186
MB-0632	Positive	1	0:LIVING	56.5	0	20	2	Ductal/NST	55.76	0:Not Recurred	0.3257
MB-0634	Negative		0:LIVING	17.7667	0	5	2	Lobular	17.53	0:Not Recurred	0.629
MB-0635	Negative	1	0:LIVING	88		14	3	Ductal/NST	86.84	0:Not Recurred
MB-0636	Positive	1	1:DECEASED	32.6333	0	12	3	Ductal/NST	32.2	1:Recurred	1.28
MB-0637	Positive	2	0:LIVING	80.6667	0	31	3	Ductal/NST	79.61	0:Not Recurred	1.2114
MB-0638	Positive	2	1:DECEASED	103.767	1	32	2	Mixed	102.4	0:Not Recurred	0.3659
MB-0639	Negative	1	0:LIVING	75.4	0	18	3	Ductal/NST	74.41	0:Not Recurred	2.2369
MB-0640	Positive	1	0:LIVING	61.3333	0	13	2	Ductal/NST	60.53	0:Not Recurred	-0.0714
MB-0641	Positive	2	0:LIVING	102.567	1	14	2	Ductal/NST	101.22	0:Not Recurred	-0.0123
MB-0642	Positive	1	1:DECEASED	84.2	0	20	1	Ductal/NST	83.09	0:Not Recurred	-0.7632
MB-0643	Negative	3	1:DECEASED	19.7333	12	60	3	Ductal/NST	19.47	0:Not Recurred	0.4267
MB-0644	Positive	3	0:LIVING	93.3	5	30	2	Ductal/NST	92.07	0:Not Recurred	-0.1375
MB-0646	Positive	2	1:DECEASED	15.1667	6	33	2	Mixed	14.97	1:Recurred	0.2263
MB-0649	Positive	2	0:LIVING	61.4333	4	8	1	Ductal/NST	60.63	0:Not Recurred	-0.6163
MB-0650	Positive	2	0:LIVING	25.5333	2	21	2	Ductal/NST	25.2	0:Not Recurred	0.9933
MB-0652	Positive	2	1:DECEASED	96.6333	1	21	3	Ductal/NST	95.36	1:Recurred	0.7644
MB-0653	Negative	2	1:DECEASED	24.8	2	28	3	Lobular	24.47	1:Recurred	1.0319
MB-0654	Positive	2	0:LIVING	69.4	0	24	1	Ductal/NST	68.49	0:Not Recurred	0.0617
MB-0655	Positive	1	0:LIVING	111.067	0	60		Other	109.61	0:Not Recurred	0.3591
MB-0656	Negative	3	1:DECEASED	19.0333	0	100	3	Ductal/NST	5.16	1:Recurred	1.5764
MB-0657	Positive	2	0:LIVING	30.4333	0	100	2	Lobular	30.03	0:Not Recurred	0.1442
MB-0658	Negative	2	0:LIVING	97.2667	2	25	3	Ductal/NST	95.99	0:Not Recurred	1.5892
MB-0659	Negative		1:DECEASED	23.3333	0	45	2	Other	23.03	1:Recurred	-1.03
MB-0660	Negative	1	1:DECEASED	18.9333	22	160	3	Ductal/NST	13.26	1:Recurred	1.4924
MB-0661	Positive	1	1:DECEASED	20	0	8	2	Ductal/NST	15.89	1:Recurred	0.1346
MB-0662	Positive	1	1:DECEASED	69.8	0	14	3	Ductal/NST	51.25	1:Recurred	1.0428
MB-0663	Negative	1	0:LIVING	55.3667	0	16	3	Ductal/NST	54.64	0:Not Recurred	0.4195
MB-0664	Negative	3	1:DECEASED	11.0667	10	84	3	Ductal/NST	10.92	1:Recurred	1.2578
MB-0666	Positive	2	1:DECEASED	24.3333	9	25	3	Ductal/NST	21.12	1:Recurred	0.3197
MB-0667	Positive	2	1:DECEASED	128		34	3	Ductal/NST	126.32	1:Recurred
MB-0869	Negative	2	1:DECEASED	112.4	0	29	3	Ductal/NST	110.92	0:Not Recurred	1.9004
MB-0872	Positive	2	1:DECEASED	152.067	1	14	2	Ductal/NST	150.07	0:Not Recurred	-0.9814
MB-0874	Negative	2	1:DECEASED	16.6	0	39	3	Ductal/NST	13.75	1:Recurred	1.7076
MB-0876	Negative	0	0:LIVING	176.433					174.11	0:Not Recurred
MB-0877	Positive	2	1:DECEASED	14.4333	4	35	3	Ductal/NST	14.24	1:Recurred	2.0004
MB-0880	Positive	2	0:LIVING	1.23333	0	30	1	Ductal/NST	1.22	0:Not Recurred	-0.0977
MB-0882	Positive	2	1:DECEASED	42.3667	0	47	3	Ductal/NST	41.81	1:Recurred	-0.504
MB-0884	Positive	2	1:DECEASED	93.6667	15	23	3	Ductal/NST	67.3	1:Recurred	0.4182
MB-0885	Negative		1:DECEASED	69.9333					69.01	1:Recurred
MB-0891	Positive	2	0:LIVING	149.4	2	37	1	Ductal/NST	147.43	0:Not Recurred	-0.5227
MB-0893	Negative	2	0:LIVING	175.633	3	28	3	Ductal/NST	173.32	0:Not Recurred	-0.1546
MB-0895	Positive	2	1:DECEASED	43.1	1	19	3	Ductal/NST	42.53	0:Not Recurred	0.7375
MB-0897	Positive	2	1:DECEASED	30.9667	1	46	2	Ductal/NST	30.56	0:Not Recurred	-0.274
MB-0899	Positive	2	0:LIVING	175.8	3	25	2	Ductal/NST	142.01	1:Recurred	0.7631
MB-0901	Negative	2	0:LIVING	136.167	3	33	3	Ductal/NST	134.38	0:Not Recurred	1.0233
MB-0904	Positive	2	1:DECEASED	144.7	1	22	2	Ductal/NST	142.8	0:Not Recurred	-0.0597
MB-0906	Negative	2	1:DECEASED	63.8667	0	28	3	Mixed	47.63	1:Recurred	0.6012
MB-0907	Negative	1	1:DECEASED	119.967		37			118.39	0:Not Recurred
MB-2513	Negative	1	1:DECEASED	59.7	0	20	2	Ductal/NST	37.43	1:Recurred	-2.007
MB-2517	Negative	1	1:DECEASED	268.433	0	15	3	Ductal/NST	264.9	0:Not Recurred	-2.0515
MB-2536	Positive	1	1:DECEASED	47.9	0	15	1	Mixed	47.27	0:Not Recurred	-3.8184
MB-2556	Negative	2	1:DECEASED	220.9	1	20	2	Lobular	217.99	0:Not Recurred	-2.221
MB-2564	Positive	1	0:LIVING	285.433	0	10	1	Tubular/ cribriform	161.22	1:Recurred	-2.1615
MB-2610	Positive	2	0:LIVING	280.7	1	25	1	Mixed	277.01	0:Not Recurred	-2.8483
MB-2613	Positive	1	0:LIVING	163.4	0	20	3	Ductal/NST	161.25	0:Not Recurred	0.2566
MB-2614	Positive	3	1:DECEASED	64.9333	10	15	1	Mixed	29.05	1:Recurred	-1.9311
MB-2616	Positive	1	1:DECEASED	219.167	0	18	2	Mixed	162.76	1:Recurred	0.2371
MB-2617	Positive	1	1:DECEASED	89.1	0	18	3	Ductal/NST	42.2	1:Recurred	-1.3664
MB-2618	Positive	1	1:DECEASED	89.1	0	16	2	Ductal/NST	46.61	1:Recurred	0.7781
MB-2624	Positive	2	0:LIVING	128.533	2	14	1	Tubular/ cribriform	121.51	1:Recurred	-2.0373
MB-2626	Positive	1	0:LIVING	193.7	0	16	3	Ductal/NST	165.07	1:Recurred	-0.8729
MB-2629	Positive	2	0:LIVING	279.1	1	15	3	Ductal/NST	275.43	0:Not Recurred	0.0914
MB-2632	Negative	2	1:DECEASED	19.1	3	15	3	Ductal/NST	12.01	1:Recurred	-0.5013
MB-2634	Positive	1	0:LIVING	274.033	0	10	3	Ductal/NST	270.43	0:Not Recurred	0.3719
MB-2642	Positive	2	1:DECEASED	45.1667	3	35	3	Ductal/NST	17.11	1:Recurred	0.2217
MB-2643	Negative	1	1:DECEASED	52.9667	0	3	2	Ductal/NST	33.98	1:Recurred	0.165
MB-2645	Positive	3	1:DECEASED	44.7667	6	27	3	Ductal/NST	25.92	1:Recurred	1.1386
MB-2669	Positive	1	1:DECEASED	73.7	0	24	2	Ductal/NST	47.8	1:Recurred	0.2362
MB-2686	Positive	2	0:LIVING	177.267	1	17	3	Ductal/NST	174.93	0:Not Recurred	1.1923
MB-2705	Positive	1	0:LIVING	163.733	0	15	2	Ductal/NST	161.58	0:Not Recurred	1.0992
MB-2708	Positive	1	1:DECEASED	133.233	0	15	2	Mixed	72.11	1:Recurred	0.5116
MB-2711	Positive	1	0:LIVING	201.467	0	15	2	Ductal/NST	27.53	1:Recurred	0.7181
MB-2712	Positive	2	1:DECEASED	234.433	1	11	1	Mixed	105.79	1:Recurred	0.5549
MB-2718	Negative	2	0:LIVING	278.267	1	20	2	Mixed	274.61	0:Not Recurred	1.7741
MB-2721	Positive	1	0:LIVING	251.633	0	9	1	Tubular/ cribriform	248.32	0:Not Recurred	0.2277
MB-2724	Negative	1	1:DECEASED	108.067	0	8	3	Ductal/NST	102.76	1:Recurred	0.2324
MB-2725	Positive	2	0:LIVING	236.933	3	15	1	Ductal/NST	233.82	0:Not Recurred	0.4881
MB-2728	Positive	3	1:DECEASED	51.4	11	40	3	Ductal/NST	15.95	1:Recurred	0.9445
MB-2730	Positive	3	0:LIVING	133.733	4	35	3	Ductal/NST	131.97	0:Not Recurred	1.6917
MB-2735	Positive	2	0:LIVING	274.5	1	12	3	Ductal/NST	270.89	0:Not Recurred	0.721
MB-2742	Negative	2	1:DECEASED	24.9	3	15	3	Ductal/NST	15.3	1:Recurred	1.4889
MB-2744	Positive	1	0:LIVING	275.633	0	30	2	Lobular	53.75	1:Recurred	0.6753
MB-2745	Positive	2	1:DECEASED	168.967	1	30	2	Mixed	154.41	1:Recurred	0.6677
MB-2747	Positive	1	1:DECEASED	234.333	0	19	1	Ductal/NST	231.25	0:Not Recurred	0.4497
MB-2749	Positive	1	1:DECEASED	97.7667	0	13	1	Ductal/NST	96.48	0:Not Recurred	-0.0149
MB-2750	Positive	1	1:DECEASED	145.433	0	30	1	Mixed	55.26	1:Recurred	0.0913
MB-2752	Positive	1	1:DECEASED	81.9333	0	35	2	Mixed	80.69	1:Recurred	0.0948
MB-2753	Negative	2	0:LIVING	274.4	1	37	3	Ductal/NST	270.79	0:Not Recurred	2.8645
MB-2754	Negative	1	1:DECEASED	203.533	0	35	2	Lobular	170.23	1:Recurred	0.3184
MB-2758	Negative	3	1:DECEASED	35	4	45	3	Ductal/NST	32.3	1:Recurred	1.4977
MB-2760	Positive	2	1:DECEASED	118.033	2	15	2	Ductal/NST	86.05	1:Recurred	0.3588
MB-2763	Positive	1	0:LIVING	275.6	0	26	2	Mucinous	271.97	0:Not Recurred	-0.4176
MB-2764	Positive	2	1:DECEASED	270.133	1	15	2	Tubular/ cribriform	215.79	1:Recurred	0.407
MB-2765	Positive	1	1:DECEASED	227.867	0	17	3	Ductal/NST	224.87	0:Not Recurred	0.0616
MB-2767	Positive	2	0:LIVING	271.333	1	21	3	Ductal/NST	267.76	0:Not Recurred	0.9388
MB-2769	Positive	1	0:LIVING	160	0	15	2	Lobular	157.89	0:Not Recurred	-0.2735
MB-2770	Positive	3	0:LIVING	274.367	5	45	2	Lobular	270.76	0:Not Recurred	-0.0817
MB-2771	Negative	1	1:DECEASED	44.8333	0	16	3	Ductal/NST	40.49	1:Recurred	0.9075
MB-2772	Positive	1	1:DECEASED	150.733	0	17	3	Mixed	148.75	0:Not Recurred	0.5615
MB-2774	Positive	3	1:DECEASED	131.667	7	35	2	Ductal/NST	129.93	0:Not Recurred	-0.61
MB-2778	Positive	2	1:DECEASED	181.233	1	17	2	Ductal/NST	119.11	1:Recurred	1.0934
MB-2779	Positive	1	0:LIVING	275.233	0	20	2	Ductal/NST	159.34	1:Recurred	0.3047
MB-2781	Positive	2	1:DECEASED	40.4333	1	30	2	Ductal/NST	39.9	0:Not Recurred	0.9846
MB-2786	Positive	2	1:DECEASED	68.2667	3	28	3	Ductal/NST	42.27	1:Recurred	0.8864
MB-2790	Positive	1	0:LIVING	116.933	0	25	2	Mixed	12.86	1:Recurred	0.0031
MB-2791	Positive	1	0:LIVING	271.933	0	17	2	Ductal/NST	268.36	0:Not Recurred	0.5992
MB-2792	Positive	2	1:DECEASED	110.767	1	35	2	Ductal/NST	86.25	1:Recurred	-1.3662
MB-2793	Positive	1	0:LIVING	267.233	0	25	2	Ductal/NST	263.72	0:Not Recurred	-0.5366
MB-2795	Positive	1	0:LIVING	272.1	0	12	2	Ductal/NST	268.52	0:Not Recurred	-1.3519
MB-2796	Positive	2	1:DECEASED	87.7	1	20	3	Mixed	18.22	1:Recurred	-1.1032
MB-2797	Positive	1	0:LIVING	252.967	0	15	1	Mixed	249.64	0:Not Recurred	0.4474
MB-2801	Positive	2	0:LIVING	271.267	1	13	2	Ductal/NST	267.7	0:Not Recurred	-2.2845
MB-2803	Positive	1	1:DECEASED	85.8667	0	18	2	Ductal/NST	73.09	1:Recurred	0.6616
MB-2814	Positive	1	1:DECEASED	231.033	0	13	2	Ductal/NST	227.99	0:Not Recurred	0.5286
MB-2815	Positive	1	0:LIVING	257.567	0	22	1	Mixed	254.18	0:Not Recurred	-0.7617
MB-2819	Positive	1	0:LIVING	270.567	0	19	1	Mixed	267.01	0:Not Recurred	-2.6269
MB-2820	Positive	1	0:LIVING	254.633	0	18	3	Ductal/NST	251.28	0:Not Recurred	-1.5878
MB-2821	Negative	1	1:DECEASED	136.067	0	16		Metaplastic	134.28	0:Not Recurred	-1.2944
MB-2823	Positive	1	0:LIVING	269.9	0	11	3	Mixed	266.35	0:Not Recurred	-1.987
MB-2827	Negative	2	0:LIVING	235.667	1	11	3	Ductal/NST	232.57	0:Not Recurred	0.9751
MB-2833	Negative	2	0:LIVING	259.767	2	23	3	Medullary	256.35	0:Not Recurred	0.5064
MB-2838	Positive	1	0:LIVING	270.3	0	27	2	Ductal/NST	266.74	0:Not Recurred	-1.5375
MB-2840	Positive	1	0:LIVING	269	0	14	2	Lobular	265.46	0:Not Recurred	-2.4043
MB-2842	Negative	2	1:DECEASED	19.7333	1	27	3	Ductal/NST	18.91	1:Recurred	0.7315
MB-2843	Positive	1	1:DECEASED	231.533	0	13	2	Ductal/NST	228.49	0:Not Recurred	-2.0501
MB-2844	Positive	1	0:LIVING	146.733	0	19	3	Ductal/NST	144.8	0:Not Recurred	-0.7745
MB-2845	Positive	1	0:LIVING	264.767	0	14	2	Lobular	261.28	0:Not Recurred	-0.6789
MB-2846	Positive	1	1:DECEASED	149.7	0	5	2	Ductal/NST	75.07	1:Recurred	-1.4866
MB-2847	Negative	3	1:DECEASED	39.5333	18	35	3	Ductal/NST	16.05	1:Recurred	-1.2084
MB-2848	Positive	2	1:DECEASED	227.733	1	15	2	Ductal/NST	224.74	0:Not Recurred	-2.8303
MB-2849	Negative	1	1:DECEASED	43.2	0	26	3	Ductal/NST	21.02	1:Recurred	-0.2712
MB-2850	Negative	3	1:DECEASED	9.43333	11	31	3	Ductal/NST	8.32	1:Recurred	-1.2137
MB-2851	Positive	1	1:DECEASED	159	0	16	3	Mixed	91.91	1:Recurred	-1.3828
MB-2853	Positive	1	0:LIVING	269.633	0	23	2	Mucinous	266.09	0:Not Recurred	-0.7487
MB-2854	Positive	1	0:LIVING	270.433	0	22	2	Lobular	266.88	0:Not Recurred	-1.9003
MB-2857	Negative	2	0:LIVING	250.667	1	22	3	Ductal/NST	247.37	0:Not Recurred	-1.2356
MB-2858	Positive	1	1:DECEASED	141.567	0	26	3	Mixed	139.7	0:Not Recurred	-1.937
MB-2863	Positive	2	0:LIVING	258.333	1	20	1	Mucinous	254.93	0:Not Recurred	-2.5399
MB-2867	Positive	2	0:LIVING	269.333	2	20	1	Ductal/NST	117.93	1:Recurred	-1.5513
MB-2895	Negative	1	1:DECEASED	196.567	0	15	3	Ductal/NST	184.08	1:Recurred	-1.0902
MB-2896	Positive	1	1:DECEASED	237.367	0	13	2	Ductal/NST	234.24	0:Not Recurred	-1.4725
MB-2900	Positive	3	1:DECEASED	20.6667	9	25	2	Lobular	18.98	1:Recurred	-2.0105
MB-2901	Positive	1	1:DECEASED	218.3	0	25	2	Ductal/NST	62.76	1:Recurred	-2.0133
MB-2904	Negative	2	1:DECEASED	125.6	1	25	3	Ductal/NST	102.66	1:Recurred	0.0836
MB-2912	Negative	3	0:LIVING	267.4	5	20	3	Ductal/NST	263.88	0:Not Recurred	-0.3813
MB-2916	Positive	1	0:LIVING	266.933	0	16	1	Tubular/ cribriform	263.42	0:Not Recurred	0.5587
MB-2917	Negative	2	1:DECEASED	31.9333	2	30	3	Ductal/NST	31.51	1:Recurred	-0.211
MB-2919	Positive	1	1:DECEASED	240.033	0	20	1	Mucinous	236.88	0:Not Recurred	-0.5343
MB-2922	Negative	3	1:DECEASED	14.4	8	25	3	Ductal/NST	14.01	1:Recurred	-0.6417
MB-2923	Negative	3	1:DECEASED	14.1	5	37	3	Ductal/NST	11.38	1:Recurred	-0.1577
MB-2927	Positive	1	1:DECEASED	263.7	0	13	1	Mixed	70.89	1:Recurred	0.5814
MB-2929	Negative	2	1:DECEASED	262.867	1	20	2	Ductal/NST	259.41	0:Not Recurred	-0.2871
MB-2931	Positive	1	1:DECEASED	228.1	0	17	2	Ductal/NST	13.52	1:Recurred	0.2835
MB-2932	Positive	1	0:LIVING	108.433	0	18	3	Ductal/NST	107.01	0:Not Recurred	-0.3061
MB-2933	Positive	1	1:DECEASED	161.933	0	15	1	Tubular/ cribriform	159.8	0:Not Recurred	-1.8987
MB-2939	Positive	2	1:DECEASED	101.267	1	17	3	Ductal/NST	99.93	0:Not Recurred	-0.3249
MB-2944	Positive	1	1:DECEASED	27.2	0	27	3	Mixed	26.05	1:Recurred	-0.0285
MB-2947	Positive	1	0:LIVING	112	0	15	2	Ductal/NST	110.53	0:Not Recurred	-2.8772
MB-2951	Positive	1	0:LIVING	263.367	0	15	2	Ductal/NST	97.76	1:Recurred	-2.7755
MB-2952	Positive	1	1:DECEASED	189.1	0	12	1	Tubular/ cribriform	186.61	0:Not Recurred	-2.9954
MB-2953	Positive	1	1:DECEASED	30.1333	0	18	2	Ductal/NST	14.97	1:Recurred	-0.2596
MB-2954	Positive	2	1:DECEASED	5.5	3	30	2	Ductal/NST	5.23	1:Recurred	-0.2034
MB-2957	Negative	2	0:LIVING	262.133	2	30	3	Ductal/NST	258.68	0:Not Recurred	0.6112
MB-2960	Positive	1	1:DECEASED	222.2	0	25	3	Ductal/NST	219.28	0:Not Recurred	-1.309
MB-2963	Negative	3	1:DECEASED	227.833	4	10	2	Mixed	184.34	1:Recurred	0.0461
MB-2964	Positive	3	1:DECEASED	9.6	7	30	3	Ductal/NST	9.47	1:Recurred	0.5766
MB-2966	Positive	2	0:LIVING	265	2	18	3	Ductal/NST	261.51	0:Not Recurred	-2.2898
MB-2969	Positive	1	1:DECEASED	172.9	0	13	2	Ductal/NST	170.63	0:Not Recurred	-2.1993
MB-2970	Positive	2	1:DECEASED	252.867	2	25	2	Mixed	221.97	1:Recurred	-1.7615
MB-2971	Positive	2	0:LIVING	264.233	2	15	2	Ductal/NST	189.08	1:Recurred	-1.8547
MB-2977	Positive	1	1:DECEASED	110.6	0	15	1	Ductal/NST	109.14	0:Not Recurred	0.9047
MB-2983	Positive	2	1:DECEASED	180.833	1	15	2	Ductal/NST	178.45	0:Not Recurred	1.1706
MB-2984	Positive	1	0:LIVING	261.2	0	20	3	Ductal/NST	257.76	0:Not Recurred	0.6707
MB-2990	Positive	1	0:LIVING	260	0	15	1	Mixed	256.58	0:Not Recurred	0.3945
MB-2993	Negative	1	0:LIVING	187.033	0	20	3	Ductal/NST	184.57	0:Not Recurred	0.4877
MB-2994	Positive	2	0:LIVING	254.5	1	18	3	Ductal/NST	251.15	0:Not Recurred	0.5839
MB-2996	Positive	1	0:LIVING	191.233	0	16	3	Ductal/NST	188.72	0:Not Recurred	-0.8955
MB-2999	Positive	1	0:LIVING	262	0	12	3	Ductal/NST	258.55	0:Not Recurred	1.0368
MB-3001	Negative	2	0:LIVING	263.233	1	12	3	Ductal/NST	259.77	0:Not Recurred	-0.2054
MB-3002	Positive	2	1:DECEASED	140.567	1	30	2	Lobular	138.72	0:Not Recurred	0.709
MB-3005	Positive	1	0:LIVING	253.067	0	23	2	Ductal/NST	249.74	0:Not Recurred	-0.3325
MB-3006	Positive	3	1:DECEASED	15.7	6	20	2	Ductal/NST	9.97	1:Recurred	-0.1384
MB-3007	Positive	1	1:DECEASED	114.9	0	12	2	Ductal/NST	92.63	1:Recurred	0.1145
MB-3008	Positive	1	0:LIVING	149.6	0	12	1	Mixed	147.63	0:Not Recurred	-1.5508
MB-3013	Positive	2	0:LIVING	238.367	1	23	1	Ductal/NST	120.53	1:Recurred	-0.1379
MB-3014	Negative	2	0:LIVING	262.633	1	15	3	Ductal/NST	259.18	0:Not Recurred	-1.0146
MB-3016	Positive	1	0:LIVING	258.867	0	10	3	Ductal/NST	255.46	0:Not Recurred	-0.5403
MB-3021	Positive	1	1:DECEASED	217.567	1	22	3	Lobular	214.7	0:Not Recurred	0.402
MB-3025	Negative	2	0:LIVING	256	1	13	3	Ductal/NST	252.63	0:Not Recurred	1.1799
MB-3026	Positive	2	0:LIVING	261.2	0	22	3	Ductal/NST	257.76	0:Not Recurred	-0.4048
MB-3028	Positive	1	1:DECEASED	42.5667	0	17	3	Ductal/NST	33.68	1:Recurred	-1.1134
MB-3031	Positive	2	1:DECEASED	35.6333	2	21	3	Medullary	34.28	1:Recurred	1.6058
MB-3032	Positive	1	0:LIVING	250.133	0	15	1	Ductal/NST	246.84	0:Not Recurred	-0.0886
MB-3033	Positive	1	1:DECEASED	70.4	0	19	2	Ductal/NST	65.3	1:Recurred	-0.4117
MB-3035	Positive	1	0:LIVING	260.733	0	22	2	Ductal/NST	257.3	0:Not Recurred	-0.49
MB-3037	Positive	1	0:LIVING	98.8333	0	13	2	Mixed	97.53	0:Not Recurred	0.1316
MB-3049	Positive	1	0:LIVING	259.967	0	16	2	Lobular	256.55	0:Not Recurred	0.3031
MB-3050	Positive	1	1:DECEASED	255.1	0	30	3	Ductal/NST	251.74	0:Not Recurred	1.6341
MB-3057	Negative	2	1:DECEASED	32.0333	1	43	3	Ductal/NST	27.11	1:Recurred	1.2204
MB-3058	Negative	2	0:LIVING	254.267	2	40	3	Ductal/NST	250.92	0:Not Recurred	-0.5139
MB-3060	Positive	2	1:DECEASED	44.6	1	36	3	Ductal/NST	21.84	1:Recurred	-0.1391
MB-3062	Negative	1	0:LIVING	146.367	0	17	3	Ductal/NST	144.44	0:Not Recurred	1.3666
MB-3063	Negative	3	1:DECEASED	28.5667	6	20	3	Ductal/NST	20.95	1:Recurred	1.3233
MB-3064	Positive	1	1:DECEASED	165.167	0	20	1	Mixed	35.07	1:Recurred	0.8229
MB-3067	Negative	2	0:LIVING	259.533	2	18	3	Medullary	256.12	0:Not Recurred	0.5785
MB-3079	Positive	1	0:LIVING	149.6	0	15	2	Mixed	147.63	0:Not Recurred	-0.554
MB-3083	Positive	2	1:DECEASED	81.1	2	30	3	Ductal/NST	44.84	1:Recurred	-0.0851
MB-3085	Positive	1	1:DECEASED	210.967	0	25	2	Lobular	139.84	1:Recurred	0.8711
MB-3088	Positive	1	0:LIVING	256.5	0	19	2	Ductal/NST	253.13	0:Not Recurred	-0.464
MB-3092	Positive	2	1:DECEASED	152.333	2	38	3	Mixed	150.33	0:Not Recurred	-0.7845
MB-3102	Positive	2	0:LIVING	258.333	2	20	2	Ductal/NST	254.93	0:Not Recurred	-0.2015
MB-3103	Positive	1	1:DECEASED	28.7333	0	15	3	Ductal/NST	25.56	1:Recurred	0.3615
MB-3104	Positive	1	1:DECEASED	75.3667	0	20	2	Ductal/NST	45.03	1:Recurred	0.1341
MB-3105	Positive	2	0:LIVING	252.333	2	27	1	Tubular/ cribriform	249.01	0:Not Recurred	0.1231
MB-3110	Positive	2	0:LIVING	100.733	2	16	2	Lobular	8.98	1:Recurred	-1.5409
MB-3121	Positive	1	1:DECEASED	131.333	0	12	1	Ductal/NST	28.95	1:Recurred	-0.6129
MB-3122	Positive	1	0:LIVING	257.767	0	17	3	Ductal/NST	254.38	0:Not Recurred	0.6658
MB-3123	Negative	3	0:LIVING	167.433	4	22	3	Ductal/NST	165.23	0:Not Recurred	1.6414
MB-3153	Negative	2	0:LIVING	227.933	1	16	3	Ductal/NST	224.93	0:Not Recurred	-1.2554
MB-3165	Positive	2	0:LIVING	221.233	1	28	3	Ductal/NST	218.32	0:Not Recurred	1.6956
MB-3167	Positive	1	0:LIVING	136.933	1	16	2	Ductal/NST	135.13	0:Not Recurred	-1.2298
MB-3171	Positive	1	1:DECEASED	219.667	0	13	2	Ductal/NST	166.02	1:Recurred	0.8944
MB-3181	Positive	1	1:DECEASED	178.167	0	14	3	Ductal/NST	48.29	1:Recurred	0.5031
MB-3211	Negative	1	0:LIVING	145.5	0	13	3	Ductal/NST	143.59	0:Not Recurred	1.1525
MB-3218	Negative	2	0:LIVING	248.767	1	17	3	Ductal/NST	245.49	0:Not Recurred	1.3997
MB-3222	Positive	1	1:DECEASED	23.9333	0	17	1	Mixed	23.62	0:Not Recurred	0.7024
MB-3228	Positive	1	0:LIVING	252	0	17	2	Mixed	248.68	0:Not Recurred	-1.7062
MB-3235	Positive	1	0:LIVING	236.133	0	17	3	Ductal/NST	149.21	1:Recurred	1.5945
MB-3252	Positive	1	0:LIVING	99.7	0	20	1	Mucinous	98.39	0:Not Recurred	0.3896
MB-3253	Positive	2	1:DECEASED	55.8333	3	26	3	Ductal/NST	35.2	1:Recurred	0.7074
MB-3254	Positive	1	0:LIVING	123.9	0	18	1	Ductal/NST	122.27	0:Not Recurred	0.9915
MB-3266	Positive	2	1:DECEASED	51.2	1	17	3	Mixed	32.11	1:Recurred	0.2328
MB-3271	Negative	1	1:DECEASED	65.4667	0	20	3	Ductal/NST	30.95	1:Recurred	1.6989
MB-3272	Positive	3	1:DECEASED	22.6667	6	20	3	Ductal/NST	14.7	1:Recurred	0.8111
MB-3275	Positive	1	1:DECEASED	41.5333	0	28	3	Ductal/NST	16.78	1:Recurred	0.2468
MB-3277	Negative	2	1:DECEASED	32.9333	3	30	3	Ductal/NST	22.11	1:Recurred	0.9447
MB-3292	Negative	1	0:LIVING	217.767	0	18	3	Ductal/NST	214.9	0:Not Recurred	2.7992
MB-3295	Positive	1	1:DECEASED	158.533	0	25	3	Ductal/NST	156.45	0:Not Recurred	-0.4148
MB-3297	Negative	2	0:LIVING	236.067	1	25	3	Ductal/NST	232.96	0:Not Recurred	0.9573
MB-3298	Positive	1	0:LIVING	242.567	0	15	2	Ductal/NST	239.38	0:Not Recurred	-1.1112
MB-3300	Positive	1	0:LIVING	247	0	19	2	Ductal/NST	243.75	0:Not Recurred	-0.2342
MB-3301	Positive	1	0:LIVING	248.767	0	32	2	Ductal/NST	245.49	0:Not Recurred	0.7339
MB-3303	Positive	2	0:LIVING	243.9	1	20	3	Other	240.69	0:Not Recurred	-0.328
MB-3328	Positive	2	1:DECEASED	191.133	1	35	2	Ductal/NST	188.62	0:Not Recurred	0.4335
MB-3329	Negative	1	1:DECEASED	37.9667	0	20	3	Ductal/NST	24.01	1:Recurred	0.9695
MB-3341	Positive	1	1:DECEASED	148.767	0	30	2	Ductal/NST	95.82	1:Recurred	1.0124
MB-3344	Positive	1	0:LIVING	241.267	0	23	2	Ductal/NST	226.25	1:Recurred	0.7739
MB-3350	Positive	1	1:DECEASED	227.8	0	30	2	Mixed	178.36	1:Recurred	-1.6023
MB-3351	Positive	1	0:LIVING	241.867	0	17	2	Ductal/NST	238.68	0:Not Recurred	-1.5159
MB-3355	Negative	3	0:LIVING	109	4	27	3	Ductal/NST	107.57	0:Not Recurred	1.0223
MB-3357	Positive	1	1:DECEASED	38.0333	0	25	3	Mixed	36.97	1:Recurred	2.0129
MB-3360	Positive	1	1:DECEASED	26.7667	0	28	3	Ductal/NST	25.07	1:Recurred	2.0761
MB-3361	Positive	1	1:DECEASED	68.2	0	16	3	Ductal/NST	45.33	1:Recurred	0.4972
MB-3363	Positive	1	1:DECEASED	10.8667	0	20	3	Ductal/NST	5.03	1:Recurred	1.9907
MB-3365	Positive	2	0:LIVING	241.6	1	27	2	Ductal/NST	238.42	0:Not Recurred	-0.567
MB-3367	Positive	1	0:LIVING	179.433	0	23	3	Ductal/NST	177.07	0:Not Recurred	1.7773
MB-3371	Positive	1	0:LIVING	241.267	0	16	2	Ductal/NST	238.09	0:Not Recurred	1.0875
MB-3378	Positive	1	1:DECEASED	87.5333	0	18	2	Lobular	86.38	0:Not Recurred	-0.9081
MB-3379	Positive	1	1:DECEASED	113.833	0	20	3	Lobular	112.34	0:Not Recurred	0.039
MB-3381	Positive	2	0:LIVING	236.633	3	20	3	Ductal/NST	233.52	0:Not Recurred	-0.0478
MB-3382	Positive	1	0:LIVING	136.233	0	40	3	Ductal/NST	134.44	0:Not Recurred	1.7418
MB-3383	Negative	3	1:DECEASED	23.2	8	28	3	Ductal/NST	18.72	1:Recurred	1.8
MB-3386	Negative	2	1:DECEASED	55.6333	3	35	3	Ductal/NST	47.04	1:Recurred	1.0722
MB-3388	Positive	2	1:DECEASED	228.6	1	20	3	Ductal/NST	225.59	0:Not Recurred	1.6481
MB-3395	Negative	1	0:LIVING	243.767	0	15	3	Ductal/NST	240.56	0:Not Recurred	1.6996
MB-3396	Negative	2	0:LIVING	226.733	3	25	3	Ductal/NST	223.75	0:Not Recurred	0.3072
MB-3402	Positive	2	1:DECEASED	50.0333	3	28	3	Ductal/NST	38.06	1:Recurred	-0.35
MB-3403	Positive	2	0:LIVING	138.333	1	17	2	Ductal/NST	136.51	0:Not Recurred	0.0909
MB-3412	Positive	3	0:LIVING	228.8	7	26	3	Ductal/NST	225.79	0:Not Recurred	-0.9974
MB-3417	Positive	1	0:LIVING	103.467	0	20	2	Mixed	102.11	0:Not Recurred	-0.1884
MB-3429	Positive	2	0:LIVING	243.5	1	26	2	Lobular	240.3	0:Not Recurred	-0.1575
MB-3430	Positive	2	1:DECEASED	219.767	1	25	3	Ductal/NST	216.88	0:Not Recurred	1.4316
MB-3435	Negative	2	1:DECEASED	25.4333	1	30	3	Ductal/NST	12.73	1:Recurred	-0.7598
MB-3436	Positive	3	1:DECEASED	50.7667	6	130	3	Ductal/NST	28.29	1:Recurred	0.2597
MB-3437	Positive	1	0:LIVING	108.767	0	21	3	Ductal/NST	107.34	0:Not Recurred	-1.1055
MB-3439	Positive	2	0:LIVING	188.733	1	17	2	Mixed	57.96	1:Recurred	-0.5966
MB-3450	Positive	1	0:LIVING	240.467	0	17	2	Ductal/NST	146.91	1:Recurred	-1.9702
MB-3452	Positive	1	1:DECEASED	119.867	0	30	3	Ductal/NST	117.73	1:Recurred	-1.9501
MB-3453	Negative	2	1:DECEASED	32.8333	1	35	3	Ductal/NST	19.54	1:Recurred	-0.4797
MB-3459	Positive	1	0:LIVING	241.4	0	20	2	Ductal/NST	238.22	0:Not Recurred	-0.989
MB-3462	Positive	2	0:LIVING	234.233	2	16	2	Ductal/NST	172.3	1:Recurred	0.3751
MB-3466	Positive	1	1:DECEASED	234.133	0	15	3	Ductal/NST	231.05	0:Not Recurred	1.497
MB-3467	Negative	3	1:DECEASED	38.8	6	35	2	Mixed	33.06	1:Recurred	1.11
MB-3470	Negative	2	1:DECEASED	62.5333	2	55	3	Ductal/NST	40	1:Recurred	-0.7362
MB-3476	Negative	1	1:DECEASED	159.067	0	17	3	Medullary	156.97	0:Not Recurred	-0.3326
MB-3479	Positive	2	0:LIVING	231.667	1	22	3	Ductal/NST	228.62	0:Not Recurred	-0.9829
MB-3487	Positive	1	0:LIVING	237.133	0	27	3	Ductal/NST	14.41	1:Recurred	-0.446
MB-3488	Positive	2	1:DECEASED	27.4667	0	50	3	Ductal/NST	20.59	1:Recurred	-1.4967
MB-3490	Positive	1	1:DECEASED	102.4	0	20	2	Ductal/NST	7.99	1:Recurred	-0.5767
MB-3492	Positive	2	1:DECEASED	118.133	1	20	3	Ductal/NST	105	1:Recurred	-1.3185
MB-3497	Negative	3	1:DECEASED	15.5	5	31	3	Ductal/NST	15.13	1:Recurred	-0.8905
MB-3500	Negative	1	0:LIVING	239.3	0	30	3	Ductal/NST	236.15	0:Not Recurred	1.1488
MB-3502	Negative	2	0:LIVING	229.333	3	27	3	Ductal/NST	226.32	0:Not Recurred	-0.9837
MB-3506	Positive	2	0:LIVING	240.833	1	16	3	Other	161.61	1:Recurred	-0.7109
MB-3510	Positive	2	1:DECEASED	59.6	1	20	1	Mixed	58.82	0:Not Recurred	-0.8548
MB-3525	Positive	3	0:LIVING	236.7	5	27	3	Ductal/NST	233.59	0:Not Recurred	-1.2332
MB-3526	Positive	2	1:DECEASED	86.0667	3	22	3	Ductal/NST	64.44	1:Recurred	-1.7311
MB-3528	Negative	1	0:LIVING	113.667	0	25	3	Ductal/NST	112.17	0:Not Recurred	-0.793
MB-3530	Positive	2	1:DECEASED	112.967	1	26	2	Mixed	111.48	0:Not Recurred	-1.8344
MB-3536	Positive	3	1:DECEASED	86.2333	6	15	2	Ductal/NST	73.06	1:Recurred	-1.4512
MB-3545	Positive	1	1:DECEASED	232.733	0	21	3	Ductal/NST	203.78	1:Recurred	-1.8582
MB-3547	Positive	1	1:DECEASED	33		40		Mucinous	32.57	0:Not Recurred
MB-3548	Positive	2	1:DECEASED	234.533	1	20	2	Ductal/NST	231.45	0:Not Recurred	-0.7444
MB-3556	Negative	2	1:DECEASED	38.0333	2	80	3	Medullary	32.83	1:Recurred	0.1352
MB-3567	Negative	2	0:LIVING	236.033	0	25	3	Mixed	232.93	0:Not Recurred	1.185
MB-3576	Positive	1	1:DECEASED	24.8667	0	37	3	Mixed	10	1:Recurred	-2.0123
MB-3582	Positive	1	1:DECEASED	229.367	0	60		Ductal/NST	226.35	0:Not Recurred	-2.0364
MB-3600	Positive	2	0:LIVING	214.7	1	12	2	Ductal/NST	211.88	0:Not Recurred	0.8788
MB-3606	Negative	1	0:LIVING	110.633	0	40	3	Ductal/NST	109.18	0:Not Recurred	-0.1581
MB-3614	Positive	2	0:LIVING	235.4	3	34	3	Ductal/NST	232.3	0:Not Recurred	0.3085
MB-3702	Negative	2	0:LIVING	230.467	1	5.5	3	Ductal/NST	227.43	0:Not Recurred	0.6245
MB-3706	Negative	1	1:DECEASED	38.8	0	18	3	Ductal/NST	28.52	1:Recurred	0.0273
MB-3707	Positive	2	1:DECEASED	228.767	1	25	3	Ductal/NST	187.47	1:Recurred	-0.0553
MB-3711	Positive	1	0:LIVING	222.1	0	20	1	Ductal/NST	219.18	0:Not Recurred	-1.514
MB-3748	Positive	1	0:LIVING	228	0	15	3	Ductal/NST	225	0:Not Recurred	-1.9248
MB-3752	Negative	1	1:DECEASED	75.3333	0	15	3	Medullary	64.05	1:Recurred	0.6906
MB-3754	Positive	1	1:DECEASED	92.7333	0	25	3	Ductal/NST	42.99	1:Recurred	-1.7021
MB-3781	Positive	1	0:LIVING	224.567	0	18	2	Mixed	162.8	1:Recurred	-0.0119
MB-3797	Positive	1	0:LIVING	228.333	0	24		Other	225.33	0:Not Recurred	-0.525
MB-3823	Positive	1	0:LIVING	222.5		25	2	Ductal/NST	5.03	1:Recurred
MB-3824	Positive	1	1:DECEASED	126.467	0	22	3	Ductal/NST	99.31	1:Recurred	0.4469
MB-3838	Positive	1	1:DECEASED	134.467	0	23	3	Ductal/NST	35.76	1:Recurred	0.3533
MB-3840	Positive	1	0:LIVING	287.233	0	16	2	Ductal/NST	283.45	0:Not Recurred	-1.7
MB-3842	Positive	2	0:LIVING	226.067	1	24	3	Ductal/NST	223.09	0:Not Recurred	0.7233
MB-3850	Positive	1	0:LIVING	72.3	0	20	2	Mixed	71.35	0:Not Recurred	-0.0211
MB-3852	Positive	1	0:LIVING	225.5	0	23	3	Ductal/NST	222.53	0:Not Recurred	0.5576
MB-3854	Positive	1	0:LIVING	99.2333	0	12	1	Mixed	97.93	0:Not Recurred	0.6341
MB-3865	Positive	1	0:LIVING	199.967	0	15	1	Tubular/ cribriform	197.34	0:Not Recurred	0.4059
MB-3866	Negative	1	0:LIVING	225.5	0	12	3	Ductal/NST	222.53	0:Not Recurred	2.0711
MB-3871	Positive	2	1:DECEASED	172.8	1	26	2	Ductal/NST	170.53	0:Not Recurred	-0.2358
MB-3874	Positive	1	0:LIVING	186.433	0	15	2	Ductal/NST	183.98	0:Not Recurred	0.9151
MB-3978	Negative	1	1:DECEASED	100.867	0	13	3	Ductal/NST	57.7	1:Recurred	-0.138
MB-4000	Positive	1	1:DECEASED	28.0667	0	20	2	Ductal/NST	27.7	0:Not Recurred	-0.6588
MB-4001	Positive	2	1:DECEASED	49.6667	0	40	2	Ductal/NST	28.72	1:Recurred	0.1267
MB-4003	Positive	1	1:DECEASED	106.567	0	20	2	Ductal/NST	26.45	1:Recurred	-2.0842
MB-4004	Positive	1	1:DECEASED	256.867	0	15	3	Ductal/NST	253.49	1:Recurred	-0.1879
MB-4005	Positive	1	0:LIVING	188.367	0	18	2	Lobular	185.89	0:Not Recurred	1.4756
MB-4008	Positive	2	1:DECEASED	44.7333	3	35	3	Ductal/NST	14.61	1:Recurred	0.3297
MB-4010	Positive	2	1:DECEASED	11.7	0	25	3	Ductal/NST	11.55	0:Not Recurred	0.115
MB-4011	Positive		0:LIVING	193.167	0	22	3	Ductal/NST	190.63	0:Not Recurred	-0.32
MB-4012	Negative	2	1:DECEASED	277.367	0	25		Ductal/NST	273.72	0:Not Recurred	-1.9389
MB-4015	Negative		1:DECEASED	11.3	0	30	2	Ductal/NST	9.24	1:Recurred	0.6527
MB-4017	Positive	2	1:DECEASED	139.3	3	40	3	Mixed	137.47	0:Not Recurred	-1.2667
MB-4018	Positive		1:DECEASED	105.667	10	20	2	Mixed	34.31	1:Recurred	-0.1948
MB-4024	Negative	2	0:LIVING	124.1	0	25	3	Ductal/NST	122.47	0:Not Recurred	-0.1718
MB-4033	Positive	3	1:DECEASED	15.2	5	22	2	Lobular	12.8	1:Recurred	0.0228
MB-4046	Positive	1	1:DECEASED	298.033	0	13	2	Mixed	294.11	0:Not Recurred	-1.8157
MB-4059	Positive	2	1:DECEASED	172	0	25	2	Ductal/NST	109.34	1:Recurred	0.1086
MB-4079	Positive	2	1:DECEASED	351	0	22	3	Ductal/NST	346.38	0:Not Recurred	-2.8743
MB-4091	Positive	2	1:DECEASED	281.367	0	30	3	Ductal/NST	277.66	0:Not Recurred	-2.1998
MB-4098	Positive		0:LIVING	176.367	0	50		Ductal/NST	174.05	0:Not Recurred	-3.3648
MB-4119	Positive	2	1:DECEASED	67.8	1	20	2	Ductal/NST	48.19	1:Recurred	-1.3818
MB-4120	Positive		1:DECEASED	217.1	0	10	2	Ductal/NST	21.48	1:Recurred	-1.0415
MB-4126	Positive	2	1:DECEASED	174.8	0	30		Ductal/NST	172.5	0:Not Recurred	-2.1926
MB-4127	Negative	3	1:DECEASED	258.167	6	40	3	Ductal/NST	254.77	0:Not Recurred	0.4288
MB-4139	Positive	1	1:DECEASED	165.4	0	20		Ductal/NST	163.22	0:Not Recurred	-0.442
MB-4140	Positive	2	1:DECEASED	114.5	0	23	3	Ductal/NST	112.99	0:Not Recurred	-0.848
MB-4141	Positive		1:DECEASED	147.833	0	15	3	Ductal/NST	12.83	1:Recurred	-3.6273
MB-4145	Positive	1	1:DECEASED	217.633	0	20		Ductal/NST	182.76	1:Recurred	-0.6872
MB-4146	Negative	2	1:DECEASED	15.6333	13	20	3	Ductal/NST	8.36	1:Recurred	-1.3756
MB-4148	Positive		1:DECEASED	63.0333	16	35	2	Ductal/NST	59.14	1:Recurred	0.1793
MB-4154	Positive	2	1:DECEASED	49.5667	0	30	3	Ductal/NST	48.91	0:Not Recurred	1.5395
MB-4171	Positive	2	1:DECEASED	184.7	0	43	3	Mixed	111.09	1:Recurred	-1.2995
MB-4173	Positive	2	1:DECEASED	160.333	2	10	2	Ductal/NST	158.22	0:Not Recurred	0.0249
MB-4189	Positive		1:DECEASED	355.2	1			Ductal/NST	104.54	1:Recurred	-3.4992
MB-4212	Positive		0:LIVING	330.367	0	20	2	Ductal/NST	326.02	0:Not Recurred	0.6132
MB-4213	Positive	2	1:DECEASED	84.5	0	30	2	Ductal/NST	57.2	1:Recurred	-1.2857
MB-4222	Positive	2	1:DECEASED	55.2333	0	40	1	Ductal/NST	50.59	1:Recurred	-1.3648
MB-4224	Positive	2	1:DECEASED	65.5	1	35	2	Ductal/NST	58.19	1:Recurred	-3.4506
MB-4230	Positive	2	1:DECEASED	115.6	0	50	2	Ductal/NST	114.08	0:Not Recurred	-0.7604
MB-4233	Positive	2	1:DECEASED	36.3667	5	30	2	Ductal/NST	16.64	1:Recurred	0.9633
MB-4234	Positive	2	1:DECEASED	253.533	0	40	3	Ductal/NST	250.2	0:Not Recurred	-1.2015
MB-4235	Positive	1	1:DECEASED	335.733	0	20	2	Ductal/NST	290.89	1:Recurred	1.1294
MB-4236	Positive	2	1:DECEASED	203.7	1	18	3	Ductal/NST	201.02	0:Not Recurred	-1.6288
MB-4250	Positive	3	1:DECEASED	100.167	1	55	2	Ductal/NST	21.71	1:Recurred	0.0981
MB-4254	Negative		0:LIVING	178.4	0	30	3	Medullary	176.05	0:Not Recurred	0.8793
MB-4264	Positive		1:DECEASED	163.2	1	20	2	Ductal/NST	161.05	0:Not Recurred	-0.1082
MB-4266	Positive	2	1:DECEASED	33.9	0	45	3	Ductal/NST	17.24	1:Recurred	0.0637
MB-4270	Positive	2	1:DECEASED	98.7	4	18	2	Ductal/NST	91.78	1:Recurred	-0.3423
MB-4274	Positive	2	1:DECEASED	59.9333	3	20	2	Ductal/NST	47.17	1:Recurred	-1.8074
MB-4276	Positive	2	1:DECEASED	132.2	1	35	2	Ductal/NST	130.23	1:Recurred	0.8329
MB-4278	Positive	2	1:DECEASED	244.2	0	30	3	Medullary	240.99	0:Not Recurred	-1.6275
MB-4281	Positive	2	1:DECEASED	260.033	1	23	3	Ductal/NST	256.61	0:Not Recurred	-0.0544
MB-4282	Positive	1	0:LIVING	34.1	0	10	3	Ductal/NST	33.65	0:Not Recurred	0.2416
MB-4283	Positive	2	0:LIVING	174.833	2	40	2	Ductal/NST	172.53	0:Not Recurred	-2.4095
MB-4289	Positive	1	1:DECEASED	96.8333	0	20	1	Lobular	79.93	1:Recurred	-1.8136
MB-4292	Positive		1:DECEASED	335.6	0	25	3	Ductal/NST	331.18	0:Not Recurred	-2.7816
MB-4293	Positive	2	1:DECEASED	219.167	0	30	2	Mixed	216.28	0:Not Recurred	-1.2676
MB-4298	Positive	2	1:DECEASED	55.1		20	2	Ductal/NST	32.11	1:Recurred
MB-4300	Positive	2	0:LIVING	189.033	1	30	3	Ductal/NST	186.55	0:Not Recurred	-2.5887
MB-4303	Negative	1	1:DECEASED	89.0333	0	15	3	Ductal/NST	87.86	0:Not Recurred	-1.0541
MB-4306	Positive	2	1:DECEASED	234.7	0	21	1	Mixed	231.61	0:Not Recurred	-1.7468
MB-4310	Positive		1:DECEASED	265.567	0	50	1	Ductal/NST	262.07	0:Not Recurred	-3.0862
MB-4313	Positive	2	1:DECEASED	300.7	5	40	3	Mixed	296.74	1:Recurred	-3.9503
MB-4317	Positive	2	0:LIVING	177.9	0	50	2	Ductal/NST	175.56	0:Not Recurred	-0.7004
MB-4318	Positive	2	1:DECEASED	17.1333	1	20	3	Ductal/NST	16.91	0:Not Recurred	1.5834
MB-4322	Positive	2	1:DECEASED	196.467	1	30	2	Ductal/NST	193.88	0:Not Recurred	-1.2194
MB-4323	Positive		1:DECEASED	126.633	8	30		Ductal/NST	26.41	1:Recurred	-0.0633
MB-4324	Positive	2	1:DECEASED	87.2333	24	50	3	Ductal/NST	66.78	1:Recurred	-1.876
MB-4328	Positive		1:DECEASED	199.267	1	30	2	Ductal/NST	196.64	0:Not Recurred	-0.7098
MB-4329	Positive	2	1:DECEASED	168.267	2	29	3	Ductal/NST	166.05	1:Recurred	-0.075
MB-4331	Positive	2	1:DECEASED	235.567	2	20	3	Ductal/NST	232.47	0:Not Recurred	1.2947
MB-4333	Positive	2	1:DECEASED	207.967	0	25	1	Ductal/NST	205.23	0:Not Recurred	-1.5868
MB-4339	Positive	1	1:DECEASED	173.6	0	20	2	Ductal/NST	9.28	1:Recurred	-3.2504
MB-4341	Negative	2	1:DECEASED	33.7	18	40	3	Ductal/NST	26.28	1:Recurred	0.0128
MB-4342	Positive	3	1:DECEASED	232.767	3	62		Ductal/NST	147.83	1:Recurred	-0.1836
MB-4343	Positive	2	1:DECEASED	198.6	0	25	3	Mixed	195.99	0:Not Recurred	-1.0439
MB-4348	Positive	2	1:DECEASED	226.2	4	40	3	Ductal/NST	44.9	1:Recurred	-0.1466
MB-4350	Negative	2	1:DECEASED	31.0667	3	15	3	Ductal/NST	17.89	1:Recurred	-2.9051
MB-4351	Negative	1	1:DECEASED	68.1333	0	20	3	Ductal/NST	36.18	1:Recurred	-1.9338
MB-4353	Positive	2	1:DECEASED	128.533	1	30	3	Ductal/NST	63.95	1:Recurred	0.2644
MB-4354	Negative		1:DECEASED	15.3667	2	35	2	Ductal/NST	8.88	1:Recurred	-2.1998
MB-4357	Positive		1:DECEASED	114.033	2	20	3	Ductal/NST	112.37	1:Recurred	-1.7817
MB-4360	Negative	3	1:DECEASED	11.8667	0	8	3	Ductal/NST	11.12	1:Recurred	-0.8235
MB-4362	Positive	1	0:LIVING	267.267	0	20	3	Ductal/NST	81.51	1:Recurred	-0.3513
MB-4368	Positive	2	1:DECEASED	119.467	3	25	2	Ductal/NST	117.6	1:Recurred	-1.7953
MB-4374	Positive	2	1:DECEASED	42.5667	0	30	3	Ductal/NST	42.01	0:Not Recurred	-0.7524
MB-4375	Positive	1	0:LIVING	291.167	0	16	2	Ductal/NST	287.34	0:Not Recurred	-2.1567
MB-4381	Positive	2	1:DECEASED	61.4667	3	20	1	Ductal/NST	39.93	1:Recurred	-3.672
MB-4390	Positive	2	1:DECEASED	164.333	4	30	2	Ductal/NST	162.17	0:Not Recurred	-1.1589
MB-4395	Positive		1:DECEASED	139.6	0	30	3	Ductal/NST	9.41	1:Recurred	-0.7105
MB-4407	Negative	1	1:DECEASED	83.3667	0	10	3	Ductal/NST	48.55	1:Recurred	-2.2631
MB-4408	Negative		1:DECEASED	206.567	0	20	3	Ductal/NST	203.85	0:Not Recurred	-1.7661
MB-4416	Negative	2	1:DECEASED	241.6	3	25	3	Ductal/NST	192.3	1:Recurred	0.5985
MB-4417	Negative	2	1:DECEASED	16.7	0	32	3	Ductal/NST	8.32	1:Recurred	-0.2558
MB-4418	Positive	1	0:LIVING	307.633	0	20	2	Ductal/NST	303.59	0:Not Recurred	-0.9207
MB-4421	Positive	1	1:DECEASED	264.767	0	10	2	Ductal/NST	261.28	0:Not Recurred	-1.0411
MB-4426	Positive	2	1:DECEASED	170.9	1	45	3	Ductal/NST	168.65	0:Not Recurred	-2.4489
MB-4434	Positive	2	1:DECEASED	148.1	1	25	3	Ductal/NST	142.96	1:Recurred	-1.0009
MB-4442	Positive	1	0:LIVING	296.867	0	15	2	Ductal/NST	292.96	0:Not Recurred	-1.307
MB-4484	Positive		1:DECEASED	52.3	0	55	3	Mixed	34.05	1:Recurred	-0.2223
MB-4529	Positive	1	1:DECEASED	126.467	0	15	1	Ductal/NST	124.8	0:Not Recurred	-1.8339
MB-4548	Negative	2	0:LIVING	322.833	1	1	3	Medullary	318.59	0:Not Recurred	-2.4945
MB-4557	Positive	2	0:LIVING	279.8	0	30	1	Mixed	203.85	1:Recurred	-2.4097
MB-4564	Positive		1:DECEASED	210.433	7	18	3	Ductal/NST	207.66	0:Not Recurred	-1.1347
MB-4578	Positive	2	1:DECEASED	197.333	1	45	2	Ductal/NST	194.74	0:Not Recurred	-1.297
MB-4591	Positive	2	1:DECEASED	41.1667	0	25	3	Ductal/NST	40.63	0:Not Recurred	-0.7047
MB-4593	Positive	1	0:LIVING	140.233	0	15	2	Ductal/NST	138.39	0:Not Recurred	-1.1708
MB-4598	Positive	2	1:DECEASED	119.367	6	25	2	Ductal/NST	62.53	1:Recurred	0.0486
MB-4599	Positive	2	0:LIVING	191.167	3	40	3	Ductal/NST	188.65	0:Not Recurred	-1.1541
MB-4601	Negative	2	1:DECEASED	56.2667	2	30	3	Ductal/NST	44.67	1:Recurred	0.0695
MB-4602	Positive	2	1:DECEASED	122.8	2	20	3	Ductal/NST	54.01	1:Recurred	-0.5905
MB-4603	Positive	1	0:LIVING	239.233	0	15	2	Ductal/NST	236.09	0:Not Recurred	-3.241
MB-4607	Positive	1	0:LIVING	121.733	0	15	2	Ductal/NST	120.13	0:Not Recurred	-2.4568
MB-4616	Positive	1	1:DECEASED	90.1333	0	20	2	Ductal/NST	81.71	1:Recurred	-2.3825
MB-4618	Positive	1	0:LIVING	267.4	0	12	2	Mixed	263.88	0:Not Recurred	-0.4598
MB-4621	Negative	3	0:LIVING	271.867	6	53	3	Ductal/NST	68.42	1:Recurred	-0.4608
MB-4622	Negative	2	1:DECEASED	282.833	2	50	3	Ductal/NST	279.11	0:Not Recurred	-1.3613
MB-4623	Positive	2	1:DECEASED	292.033	4	10	2	Mixed	288.19	0:Not Recurred	-0.1751
MB-4626	Positive	1	1:DECEASED	143	0	15	3	Ductal/NST	95.13	1:Recurred	-2.7324
MB-4627	Positive	2	1:DECEASED	186.633	9	20	3	Mixed	184.18	0:Not Recurred	0.4646
MB-4630	Positive		1:DECEASED	95.8333	0	35		Ductal/NST	33.45	1:Recurred	-1.1654
MB-4633	Positive	2	0:LIVING	318.2	2	25	3	Mixed	298.88	1:Recurred	-0.0907
MB-4634	Positive	2	1:DECEASED	109.6	2	15	3	Mixed	74.64	1:Recurred	-0.4606
MB-4639	Positive	2	1:DECEASED	119	0	30	3	Ductal/NST	115.03	1:Recurred	-0.777
MB-4640	Negative	2	0:LIVING	200.6	0	25	3	Ductal/NST	197.96	0:Not Recurred	1.1388
MB-4641	Positive	2	1:DECEASED	148.567	2	15	3	Ductal/NST	43.72	1:Recurred	-0.3267
MB-4642	Positive	2	1:DECEASED	285.7	1	35	3	Ductal/NST	281.94	1:Recurred	1.0619
MB-4643	Negative	1	1:DECEASED	41.4667	0	15	3	Ductal/NST	24.74	1:Recurred	1.2027
MB-4644	Positive		1:DECEASED	90	1	23	2	Ductal/NST	74.44	1:Recurred	0.026
MB-4648	Positive	1	1:DECEASED	168.533	0	20	3	Ductal/NST	166.32	0:Not Recurred	-0.716
MB-4649	Positive	2	1:DECEASED	16.8333	0	25	2	Ductal/NST	16.61	0:Not Recurred	0.1151
MB-4651	Positive	2	1:DECEASED	30.3	0	35	2	Ductal/NST	17.86	1:Recurred	1.5137
MB-4653	Positive	2	1:DECEASED	48.1333	0	31	3	Ductal/NST	20	1:Recurred	-0.6204
MB-4654	Positive	1	1:DECEASED	64.3	0	20	3	Ductal/NST	63.45	0:Not Recurred	-1.099
MB-4655	Positive	2	1:DECEASED	99	1	16	3	Ductal/NST	97.7	0:Not Recurred	-1.1994
MB-4660	Negative	2	1:DECEASED	39.8667	14	28	3	Ductal/NST	19.47	1:Recurred	-1.1524
MB-4661	Positive	2	0:LIVING	234.233	0	25	2	Ductal/NST	231.15	0:Not Recurred	-0.7825
MB-4663	Negative	2	0:LIVING	239.333	0	40	3	Ductal/NST	236.18	0:Not Recurred	1.0785
MB-4665	Positive	1	0:LIVING	260.2	0	18	3	Ductal/NST	256.78	0:Not Recurred	-0.833
MB-4666	Positive	2	1:DECEASED	111.567	9	15	3	Ductal/NST	78.88	1:Recurred	0.0459
MB-4667	Negative	1	1:DECEASED	295.333	0	20	3	Lobular	291.45	0:Not Recurred	-1.952
MB-4669	Positive	1	1:DECEASED	119.467	0	20	3	Ductal/NST	117.89	0:Not Recurred	-0.7503
MB-4670	Positive	1	1:DECEASED	67.8	0	20	2	Ductal/NST	42.83	1:Recurred	-0.9147
MB-4671	Positive	2	1:DECEASED	34.7	0	30	3	Ductal/NST	8.52	1:Recurred	-1.6091
MB-4672	Positive		1:DECEASED	220.933	0	25	3	Ductal/NST	70.2	1:Recurred	0.0627
MB-4673	Positive	3	1:DECEASED	87	2	20	2	Ductal/NST	53.42	1:Recurred	0.5293
MB-4674	Positive	2	1:DECEASED	81.0667	3	40	2	Ductal/NST	64.97	1:Recurred	-2.1362
MB-4675	Positive	1	0:LIVING	263.033	0	18	3	Ductal/NST	259.57	0:Not Recurred	-0.2036
MB-4679	Negative	1	1:DECEASED	292.667	0	15	3	Ductal/NST	288.82	0:Not Recurred	1.4874
MB-4681	Positive	1	1:DECEASED	251.8	0	17		Ductal/NST	140.16	1:Recurred	-0.625
MB-4682	Positive		1:DECEASED	139.533	0	20	3	Ductal/NST	135.82	1:Recurred	-0.5544
MB-4685	Positive	2	1:DECEASED	43.3	8	50	3	Ductal/NST	42.73	0:Not Recurred	-0.0015
MB-4686	Positive	2	1:DECEASED	48.4333	3	35	3	Ductal/NST	42.24	1:Recurred	-0.4655
MB-4687	Positive	2	1:DECEASED	74.1	1	20	3	Ductal/NST	73.13	0:Not Recurred	0.6093
MB-4688	Positive	3	1:DECEASED	85.3	9	45	2	Ductal/NST	36.97	1:Recurred	-0.3455
MB-4691	Positive	1	1:DECEASED	282.567	0	10	3	Ductal/NST	273.29	1:Recurred	-0.765
MB-4692	Positive		1:DECEASED	107.267	0	25	1	Ductal/NST	105.86	0:Not Recurred	-1.5865
MB-4694	Positive	1	0:LIVING	198.3	0	20	3	Ductal/NST	195.69	0:Not Recurred	1.4743
MB-4695	Positive	2	1:DECEASED	21.3	2	50	2	Lobular	21.02	0:Not Recurred	-0.5322
MB-4696	Negative		0:LIVING	255.267	0	45	3	Ductal/NST	251.91	0:Not Recurred	-0.3496
MB-4697	Positive		1:DECEASED	118	0	30		Lobular	116.45	0:Not Recurred	-0.0438
MB-4698	Positive	2	1:DECEASED	170.667	1	20	3	Lobular	127.47	1:Recurred	-0.1557
MB-4701	Positive	2	0:LIVING	127.533	0	25	3	Ductal/NST	125.86	0:Not Recurred	0.1384
MB-4702	Positive	2	0:LIVING	300.867	0	35	3	Ductal/NST	296.91	0:Not Recurred	1.4112
MB-4704	Positive	2	1:DECEASED	64	0	49	3	Mixed	63.16	1:Recurred	-0.5072
MB-4705	Positive	2	1:DECEASED	213.1	0	27	2	Ductal/NST	102.66	1:Recurred	-0.2217
MB-4706	Positive	1	1:DECEASED	55.6667	0	15	3	Ductal/NST	54.93	0:Not Recurred	-1.1874
MB-4707	Negative	2	0:LIVING	221.2	0	27	3	Ductal/NST	218.29	0:Not Recurred	1.8665
MB-4708	Positive	1	1:DECEASED	227.9	0	18	3	Lobular	18.45	1:Recurred	-0.8386
MB-4709	Positive	1	0:LIVING	146.767	0	20	2	Ductal/NST	144.84	0:Not Recurred	-0.3485
MB-4710	Positive	1	0:LIVING	57.6667	0	19	3	Ductal/NST	56.91	0:Not Recurred	-0.2998
MB-4711	Negative	3	1:DECEASED	31.4667	11	99	3	Ductal/NST	13.55	1:Recurred	0.3918
MB-4712	Positive	2	1:DECEASED	249.533	0	50	3	Ductal/NST	246.25	0:Not Recurred	-0.6179
MB-4714	Negative	2	1:DECEASED	83.6667	11	1	3	Medullary	82.57	0:Not Recurred	1.3769
MB-4715	Negative	2	1:DECEASED	35.2333	1	45	3	Ductal/NST	23.52	1:Recurred	-0.1123
MB-4716	Positive	2	1:DECEASED	76.1333	0	28	3	Lobular	22.34	1:Recurred	-0.3959
MB-4717	Negative	2	1:DECEASED	42.9	0	25	3	Ductal/NST	26.02	1:Recurred	0.9916
MB-4718	Positive	2	1:DECEASED	198.333	0	99	1	Lobular	49.21	1:Recurred	-0.1019
MB-4719	Positive	2	1:DECEASED	81.5667	4	22	2	Ductal/NST	80.49	0:Not Recurred	-0.5355
MB-4721	Positive	3	1:DECEASED	23.7333	5	60	1	Lobular	20.26	1:Recurred	-0.3306
MB-4722	Positive	2	0:LIVING	86.1	0	25		Ductal/NST	84.97	0:Not Recurred	-0.1943
MB-4723	Positive	1	0:LIVING	211.967	0	15	3	Ductal/NST	209.18	0:Not Recurred	-0.051
MB-4724	Negative	1	0:LIVING	146.067	0	20	3	Ductal/NST	144.14	0:Not Recurred	1.9789
MB-4725	Positive	2	1:DECEASED	98.7667	1	26	3	Ductal/NST	73.06	1:Recurred	0.3012
MB-4729	Positive		1:DECEASED	28	1	25	3	Ductal/NST	27.63	0:Not Recurred	-0.6739
MB-4730	Positive	2	1:DECEASED	131.3	0	68	3	Mixed	129.57	0:Not Recurred	-1.7106
MB-4731	Negative		1:DECEASED	44.8667	1	60	3	Ductal/NST	33.29	1:Recurred	2.2997
MB-4732	Negative	2	0:LIVING	149.867	3	45	3	Ductal/NST	147.89	0:Not Recurred	0.2819
MB-4733	Negative	2	1:DECEASED	19.7333	4	18	3	Ductal/NST	10.13	1:Recurred	1.1385
MB-4735	Positive	2	0:LIVING	297.8	0	40	2	Ductal/NST	131.71	1:Recurred	-1.0543
MB-4737	Positive	2	0:LIVING	122.2	1	46	3	Ductal/NST	120.59	0:Not Recurred	1.3295
MB-4738	Positive	1	0:LIVING	176.067	0	20	2	Mixed	173.75	0:Not Recurred	-0.1581
MB-4739	Positive	1	1:DECEASED	161.667	0	15	2	Mixed	32.11	1:Recurred	1.0036
MB-4741	Positive	2	1:DECEASED	56.5	1	20	2	Lobular	21.91	1:Recurred	0.2652
MB-4742	Positive	2	1:DECEASED	83.1333	5	35		Mixed	53.03	1:Recurred	-0.6308
MB-4743	Positive	1	0:LIVING	230.167	0	15	2	Mixed	143.68	1:Recurred	-0.0572
MB-4744	Positive	2	1:DECEASED	153	2	16	3	Ductal/NST	75.3	1:Recurred	-0.4761
MB-4745	Negative	2	1:DECEASED	42.6667	1	37	3	Ductal/NST	29.67	1:Recurred	1.6155
MB-4746	Positive		0:LIVING	244.433	3	45	3	Ductal/NST	241.22	0:Not Recurred	0.4328
MB-4749	Positive	2	1:DECEASED	51.4667	0	22	3	Mixed	50.79	0:Not Recurred	0.0779
MB-4750	Positive	2	1:DECEASED	37.7333	1	25	2	Ductal/NST	36.58	1:Recurred	-0.1721
MB-4752	Positive	3	1:DECEASED	125.267	1	60	2	Ductal/NST	73.68	1:Recurred	0.7632
MB-4757	Negative		1:DECEASED	27.4	3	10	3	Ductal/NST	10.13	1:Recurred	1.5216
MB-4758	Negative		0:LIVING	211.933	0	10	3	Ductal/NST	209.14	0:Not Recurred	-1.0009
MB-4760	Positive		1:DECEASED	124.8	1	15		Ductal/NST	97.07	1:Recurred	0.9701
MB-4762	Positive	1	0:LIVING	252.1	0	15	2	Tubular/ cribriform	248.78	0:Not Recurred	0.349
MB-4763	Negative	2	0:LIVING	102.1	1	30	3	Ductal/NST	100.76	0:Not Recurred	1.0247
MB-4764	Positive	2	0:LIVING	245.5	0	50	3	Lobular	242.27	0:Not Recurred	-0.064
MB-4767	Positive	2	1:DECEASED	47.1333	1	40	3	Ductal/NST	41.22	1:Recurred	-0.6139
MB-4769	Negative	2	1:DECEASED	21.7	0	35	3	Ductal/NST	7.57	1:Recurred	2.1044
MB-4770	Negative	1	1:DECEASED	152.067	0	13	3	Ductal/NST	150.07	0:Not Recurred	1.0643
MB-4771	Positive	2	0:LIVING	297.233	0	30	2	Ductal/NST	293.32	0:Not Recurred	1.5552
MB-4778	Positive	2	1:DECEASED	206.133	0	25	2	Mixed	203.42	0:Not Recurred	-0.4842
MB-4779	Positive	2	0:LIVING	101.567	2	13	2	Ductal/NST	100.23	0:Not Recurred	-0.5984
MB-4782	Positive		0:LIVING	251.067	0		2	Ductal/NST	247.76	0:Not Recurred	-0.1073
MB-4784	Positive		1:DECEASED	145.733	0	20	3	Ductal/NST	143.82	0:Not Recurred	0.03
MB-4785	Positive	2	1:DECEASED	121.667	0	28	2	Ductal/NST	64.47	1:Recurred	-0.7416
MB-4787	Positive	2	1:DECEASED	81.0667	0	30	2	Ductal/NST	80	0:Not Recurred	0.5872
MB-4790	Positive	2	1:DECEASED	70.4667	0	28	2	Ductal/NST	28.91	1:Recurred	0.1154
MB-4791	Positive	1	1:DECEASED	173.833	0	20	1	Ductal/NST	171.55	0:Not Recurred	1.0303
MB-4792	Negative	2	1:DECEASED	40.6333	2	20	3	Ductal/NST	35.1	1:Recurred	3.281
MB-4793	Negative	2	1:DECEASED	83.3667	0	50	3	Ductal/NST	82.27	0:Not Recurred	2.0676
MB-4794	Positive	2	1:DECEASED	45.5	3	35		Ductal/NST	44.9	0:Not Recurred	-0.199
MB-4796	Positive	2	0:LIVING	128.267	0	25	2	Ductal/NST	8.95	1:Recurred	1.0251
MB-4797	Positive	1	1:DECEASED	99.3667	0	20	2	Lobular	98.06	0:Not Recurred	-0.6477
MB-4798	Positive	2	0:LIVING	257.167	0	25	2	Lobular	253.78	0:Not Recurred	-2.3846
MB-4800	Positive	2	1:DECEASED	110.933	0	25	3	Ductal/NST	26.84	1:Recurred	-0.1952
MB-4801	Positive	2	1:DECEASED	130.367	7	35	3	Ductal/NST	128.65	0:Not Recurred	-0.8435
MB-4802	Positive	2	1:DECEASED	43.9	0	40	2	Ductal/NST	24.05	1:Recurred	1.7286
MB-4805	Positive	2	1:DECEASED	129.8	0	35	3	Ductal/NST	48.36	1:Recurred	-0.2569
MB-4806	Positive	2	1:DECEASED	201.767	1	10	2	Ductal/NST	199.11	0:Not Recurred	-0.339
MB-4809	Positive	1	0:LIVING	286.067	0	14	3	Ductal/NST	282.3	0:Not Recurred	1.6705
MB-4814	Positive	2	1:DECEASED	73.4667	0	50	2	Ductal/NST	53.06	1:Recurred	-0.0345
MB-4818	Positive	3	1:DECEASED	76.2333	1	57	2	Mixed	75.23	0:Not Recurred	-0.5002
MB-4820	Positive		1:DECEASED	57.3	2	16		Ductal/NST	49.97	1:Recurred	-2.5454
MB-4822	Positive	1	1:DECEASED	91.6333	0	10	2	Mixed	89.44	1:Recurred	-0.5891
MB-4823	Negative	1	1:DECEASED	282.3		1	2		278.59	0:Not Recurred
MB-4825	Positive	1	1:DECEASED	214.433	0	10	2	Ductal/NST	211.61	0:Not Recurred	-0.9646
MB-4827	Positive	2	1:DECEASED	45.7	0	22	2	Tubular/ cribriform	45.1	0:Not Recurred	-1.1936
MB-4828	Positive	3	1:DECEASED	42.5	2	80	3	Lobular	22.04	1:Recurred	0.4939
MB-4829	Positive	2	1:DECEASED	176.267	1	10		Mixed	173.95	0:Not Recurred	0.9341
MB-4832	Positive	1	1:DECEASED	141.733	0	11	1	Ductal/NST	125.86	1:Recurred	0.5782
MB-4834	Positive		1:DECEASED	36.1667	2	25	3	Ductal/NST	27.11	1:Recurred	0.6072
MB-4836	Positive		1:DECEASED	23.4333	0	16	3	Ductal/NST	14.14	1:Recurred	-1.227
MB-4838	Positive	3	1:DECEASED	200.767	0	99	2	Ductal/NST	198.13	0:Not Recurred	1.1787
MB-4839	Positive		0:LIVING	299.4	0	12		Ductal/NST	131.15	1:Recurred	-0.19
MB-4843	Positive	2	0:LIVING	265.133	0	30		Ductal/NST	261.64	0:Not Recurred	0.08
MB-4845	Positive	2	1:DECEASED	25.4667	19	20		Ductal/NST	4.18	1:Recurred	0.129
MB-4846	Positive	2	1:DECEASED	101.633	0	25	2	Lobular	25.82	1:Recurred	0.0145
MB-4849	Positive	2	1:DECEASED	45.3333	0	30	3	Ductal/NST	10.86	1:Recurred	-0.1909
MB-4851	Positive	2	1:DECEASED	90.2667	1	25	2	Ductal/NST	85.43	1:Recurred	0.1398
MB-4853	Positive	1	0:LIVING	265.933	0	16		Lobular	30.76	1:Recurred	-1.2321
MB-4855	Positive		1:DECEASED	41.4667	2	30	3	Ductal/NST	31.25	1:Recurred	0.038
MB-4858	Positive		1:DECEASED	129.333	0	15	3	Ductal/NST	127.63	0:Not Recurred	0.2082
MB-4859	Negative	1	1:DECEASED	157.8	0	17	2	Ductal/NST	155.72	0:Not Recurred	-0.3818
MB-4860	Positive	1	0:LIVING	234.6	0	10	2	Lobular	37.07	1:Recurred	1.217
MB-4862	Positive	2	0:LIVING	187.3	0	23	3	Ductal/NST	184.84	0:Not Recurred	0.6159
MB-4865	Negative	2	0:LIVING	229.9	0	35	3	Ductal/NST	226.88	0:Not Recurred	2.4651
MB-4866	Positive	1	0:LIVING	224.3	0	20	1	Ductal/NST	221.35	0:Not Recurred	-0.5774
MB-4867	Positive	2	0:LIVING	221.9	0	25	2	Ductal/NST	218.98	0:Not Recurred	-0.2582
MB-4869	Positive	2	1:DECEASED	29.3	2	30	2	Ductal/NST	27.66	1:Recurred	0.1847
MB-4870	Positive	2	0:LIVING	229.067	0	25	1	Ductal/NST	225.23	1:Recurred	-0.1956
MB-4871	Negative	2	1:DECEASED	39.8	0	40	2	Ductal/NST	36.61	1:Recurred	-0.1053
MB-4872	Positive		0:LIVING	157.1	1	20	2	Lobular	108.62	1:Recurred	-0.4426
MB-4873	Positive	3	1:DECEASED	117.667	14	30	2	Ductal/NST	88.45	1:Recurred	-0.2367
MB-4876	Positive	2	1:DECEASED	150.6	0	28	2	Lobular	123.88	1:Recurred	-0.056
MB-4878	Positive	2	1:DECEASED	22.4667	0	25	2	Ductal/NST	18.13	1:Recurred	0.2993
MB-4879	Negative	1	1:DECEASED	79.9667	0	18	3	Ductal/NST	78.91	0:Not Recurred	-0.5976
MB-4880	Negative	2	0:LIVING	210.967	0	27	3	Ductal/NST	85.26	1:Recurred	-0.8707
MB-4881	Negative		0:LIVING	274.2	0	35	3	Ductal/NST	270.59	0:Not Recurred	1.7712
MB-4882	Positive	1	1:DECEASED	266.1	0	7	1	Ductal/NST	262.6	0:Not Recurred	0.1463
MB-4883	Positive	1	0:LIVING	268.9	0	20	2	Ductal/NST	265.36	0:Not Recurred	1.003
MB-4886	Negative	2	1:DECEASED	48.1667	1	45	3	Ductal/NST	31.09	1:Recurred	1.2973
MB-4887	Positive	2	1:DECEASED	35.4	3	33	3	Ductal/NST	9.05	1:Recurred	0.5782
MB-4888	Negative	1	0:LIVING	230.5	0	16	3	Ductal/NST	227.47	0:Not Recurred	2.1526
MB-4893	Negative	2	0:LIVING	176.7	3	20	3	Ductal/NST	174.38	0:Not Recurred	1.0688
MB-4894	Positive	2	0:LIVING	232.4	0	35	3	Ductal/NST	229.34	0:Not Recurred	1.6427
MB-4896	Negative	2	1:DECEASED	64.8667	0	30	3	Ductal/NST	16.58	1:Recurred	1.3657
MB-4897	Positive	1	0:LIVING	197.433	0	1	1	Mixed	194.84	0:Not Recurred	0.0239
MB-4898	Positive		1:DECEASED	117.9	0	10	2	Ductal/NST	79.93	1:Recurred	-1.2695
MB-4899	Positive	1	0:LIVING	275.733	0	20	2	Ductal/NST	123.91	1:Recurred	0.264
MB-4900	Positive	1	0:LIVING	224.6	0	18	2	Ductal/NST	221.64	0:Not Recurred	0.6067
MB-4904	Negative	3	1:DECEASED	129.233	1		3	Ductal/NST	127.53	0:Not Recurred	1.6588
MB-4906	Positive	2	1:DECEASED	233.867	2	26	1	Ductal/NST	230.79	0:Not Recurred	-0.4618
MB-4908	Positive	2	1:DECEASED	47.9	3	40	3	Ductal/NST	40.43	1:Recurred	0.084
MB-4911	Negative	2	1:DECEASED	31.4333	2	15	3	Ductal/NST	23.09	1:Recurred	1.5456
MB-4912	Positive	2	1:DECEASED	50	3	28	2	Ductal/NST	22.96	1:Recurred	-1.1403
MB-4925	Positive	2	1:DECEASED	102.767	1	25	2	Ductal/NST	101.41	0:Not Recurred	-0.1771
MB-4928	Negative	2	0:LIVING	220.033	1	22	3	Ductal/NST	217.14	0:Not Recurred	1.5115
MB-4929	Negative	2	1:DECEASED	40	6	26	3	Ductal/NST	12.53	1:Recurred	1.3296
MB-4930	Positive	2	0:LIVING	58.4333	2	30	3	Ductal/NST	57.66	0:Not Recurred	-0.5314
MB-4931	Negative	2	1:DECEASED	30.3667	0	30	3	Ductal/NST	17.53	1:Recurred	1.8241
MB-4933	Positive	2	0:LIVING	272.9	0	30	2	Ductal/NST	21.55	1:Recurred	0.4818
MB-4934	Positive	2	0:LIVING	70.2333	4	28	2	Ductal/NST	69.31	0:Not Recurred	0.7986
MB-4935	Negative	2	0:LIVING	194.2	3	23	3	Ductal/NST	191.64	0:Not Recurred	-0.9975
MB-4937	Positive	1	1:DECEASED	77.2333	0	20	3	Ductal/NST	32.14	1:Recurred	0.5485
MB-4938	Negative	2	1:DECEASED	70.6	1	25	2	Ductal/NST	27.96	1:Recurred	1.1635
MB-4941	Positive	1	1:DECEASED	58.6333	0	20	2	Ductal/NST	53.78	1:Recurred	-0.8897
MB-4942	Negative	2	1:DECEASED	124.133	0	27	3	Ductal/NST	122.5	0:Not Recurred	1.9522
MB-4944	Positive	1	1:DECEASED	237.267	0	18	2	Ductal/NST	234.14	0:Not Recurred	0.1372
MB-4945	Negative		1:DECEASED	20.1333	1	19	3	Ductal/NST	15.26	1:Recurred	-0.2994
MB-4949	Positive	2	0:LIVING	216.967	0	22	3	Ductal/NST	214.11	0:Not Recurred	-0.0098
MB-4950	Positive	2	1:DECEASED	150.6	12	30	3	Ductal/NST	148.62	1:Recurred	0.4188
MB-4952	Negative	2	0:LIVING	184.4	0	21	3	Ductal/NST	181.97	0:Not Recurred	0.4855
MB-4956	Positive	3	1:DECEASED	69.3	4	60	3	Ductal/NST	36.97	1:Recurred	0.2074
MB-4957	Positive	1	1:DECEASED	197.667	0	20	2	Mixed	90	1:Recurred	-1.8177
MB-4959	Positive	1	1:DECEASED	117.567	0	13	1	Ductal/NST	115.26	1:Recurred	-0.6951
MB-4961	Positive	2	0:LIVING	219.467	0	25	2	Ductal/NST	216.58	0:Not Recurred	-0.0208
MB-4962	Positive		1:DECEASED	197.833	2	14	2	Ductal/NST	195.23	1:Recurred	-0.0959
MB-4965	Positive	2	1:DECEASED	263.6	0	30	2	Mixed	260.13	0:Not Recurred	0.2341
MB-4966	Positive	2	1:DECEASED	49.3	6	50	1	Mixed	46.68	1:Recurred	-0.2989
MB-4967	Positive	2	1:DECEASED	130.7	1	15	2	Ductal/NST	128.98	0:Not Recurred	0.0614
MB-4968	Positive	2	0:LIVING	78.7	5	25	2	Lobular	77.66	0:Not Recurred	-0.4117
MB-4969	Positive	2	1:DECEASED	198.1	0	25	2	Ductal/NST	195.49	0:Not Recurred	0.6069
MB-4970	Positive		1:DECEASED	88.8	0	30	2	Ductal/NST	54.24	1:Recurred	0.6611
MB-4974	Negative	1	1:DECEASED	176.1	0	18	3	Ductal/NST	173.78	0:Not Recurred	0.2694
MB-4976	Positive		1:DECEASED	224.1	3	20	1	Ductal/NST	221.15	0:Not Recurred	-1.345
MB-4977	Positive		1:DECEASED	216.733	5	22	3	Ductal/NST	196.38	1:Recurred	-0.0077
MB-4978	Positive	1	0:LIVING	198.433	0	20		Lobular	195.82	0:Not Recurred	-0.0837
MB-4981	Positive		1:DECEASED	180.767	4	30	3	Mixed	174.44	1:Recurred	-0.6205
MB-4982	Negative		1:DECEASED	19.1667	5	17	3	Ductal/NST	9.67	1:Recurred	0.2638
MB-4986	Positive	2	1:DECEASED	79.8	0	50	2	Ductal/NST	9.11	1:Recurred	0.0861
MB-4987	Positive	1	1:DECEASED	221.767	0	20	2	Ductal/NST	218.85	0:Not Recurred	-0.6483
MB-4991	Positive	2	0:LIVING	126.867	1	40	3	Ductal/NST	125.2	0:Not Recurred	-0.1918
MB-4992	Negative	2	0:LIVING	165.367	0	33	2	Lobular	163.19	0:Not Recurred	-0.1658
MB-4993	Negative	2	1:DECEASED	75.2333	4	50	3	Ductal/NST	63.55	1:Recurred	0.4449
MB-4994	Positive	2	1:DECEASED	174.133	0	22	2	Ductal/NST	171.84	0:Not Recurred	0.6576
MB-4996	Positive	2	1:DECEASED	99.7667	1	18	1	Ductal/NST	98.45	0:Not Recurred	-1.3835
MB-4998	Positive	2	1:DECEASED	65.5667	6	32	3	Lobular	17.34	1:Recurred	1.6226
MB-4999	Positive	2	0:LIVING	187.933	0	30	2	Ductal/NST	185.46	0:Not Recurred	-0.6375
MB-5001	Positive	2	1:DECEASED	81.8	1	21	2	Ductal/NST	17.86	1:Recurred	0.061
MB-5004	Positive	2	0:LIVING	216.733	2	37	3	Ductal/NST	213.88	0:Not Recurred	-1.8387
MB-5008	Negative	3	0:LIVING	223.3	2	60	3	Ductal/NST	220.36	0:Not Recurred	1.0371
MB-5011	Positive	2	1:DECEASED	80.5	0	23	2	Mixed	79.44	0:Not Recurred	-0.6378
MB-5013	Positive	2	1:DECEASED	251.2	1	20	2	Tubular/ cribriform	247.89	0:Not Recurred	-0.6483
MB-5014	Positive		0:LIVING	213.367	1	20	3	Ductal/NST	210.56	0:Not Recurred	0.156
MB-5015	Positive	2	1:DECEASED	252.3	0	22	3	Ductal/NST	248.98	0:Not Recurred	-0.6694
MB-5017	Positive	2	0:LIVING	144.933	6	14	3	Ductal/NST	143.03	0:Not Recurred	0.7191
MB-5018	Positive	2	1:DECEASED	108.6	3	30	2	Ductal/NST	107.17	0:Not Recurred	-0.3594
MB-5019	Negative	1	1:DECEASED	37.8	0	12	3	Ductal/NST	28.75	1:Recurred	0.9812
MB-5020	Positive	2	1:DECEASED	84.8333	4	17	3	Mixed	24.84	1:Recurred	-0.4644
MB-5022	Positive	2	1:DECEASED	118.6		31	3	Mixed	107.57	1:Recurred
MB-5027	Positive	2	0:LIVING	189.867	0	25	3	Mixed	187.37	0:Not Recurred	-0.005
MB-5033	Positive	2	1:DECEASED	52.7333	0	43	1	Mucinous	15.66	1:Recurred	-0.5618
MB-5035	Positive	2	1:DECEASED	213.2	0	55	3	Mixed	210.39	1:Recurred	0.1373
MB-5039	Positive	3	1:DECEASED	62.1333	1	55	3	Ductal/NST	40.56	1:Recurred	-0.9419
MB-5040	Positive	2	1:DECEASED	79.1667	0	40	3	Ductal/NST	78.13	0:Not Recurred	-0.1266
MB-5041	Negative	1	0:LIVING	173.933	0	20	3	Ductal/NST	171.64	1:Recurred	0.7777
MB-5043	Positive	3	1:DECEASED	128.367	6	40	3	Mixed	117.04	1:Recurred	-1.0622
MB-5044	Positive	1	0:LIVING	139.433	0	17	2	Ductal/NST	137.6	0:Not Recurred	0.4337
MB-5045	Positive	2	1:DECEASED	168.3	0	25	3	Ductal/NST	166.09	0:Not Recurred	0.3919
MB-5048	Positive	1	1:DECEASED	86.3667	0	16	2	Ductal/NST	42.27	1:Recurred	-0.7451
MB-5049	Positive	1	0:LIVING	255.3	0	17	2	Mixed	251.94	0:Not Recurred	-0.4656
MB-5050	Positive	1	0:LIVING	184.333	0	15	2	Mixed	181.91	0:Not Recurred	-0.1087
MB-5052	Negative	2	1:DECEASED	34.5667	2	35	3	Ductal/NST	34.11	0:Not Recurred	0.1893
MB-5053	Positive		1:DECEASED	150.6	0	21	2	Ductal/NST	148.62	0:Not Recurred	-0.0034
MB-5054	Negative	1	0:LIVING	187.7	0	1	3	Ductal/NST	185.23	0:Not Recurred	0.7725
MB-5057	Negative	1	1:DECEASED	56.3333	0	15	3	Ductal/NST	3.91	1:Recurred	2.6634
MB-5058	Negative	2	1:DECEASED	178.733	16	15	3	Mixed	169.61	1:Recurred	-0.5005
MB-5059	Positive	1	0:LIVING	257.633	0	17	2	Mixed	254.24	0:Not Recurred	-0.6335
MB-5060	Positive	2	1:DECEASED	150.1	1	25	2	Ductal/NST	148.13	0:Not Recurred	-0.532
MB-5061	Positive	2	0:LIVING	39.4333	2	25	2	Ductal/NST	38.91	0:Not Recurred	-0.7447
MB-5062	Positive	2	0:LIVING	168.267	1	20	3	Ductal/NST	74.18	1:Recurred	-0.5273
MB-5063	Negative	2	0:LIVING	215.167	1	20	3	Ductal/NST	212.34	0:Not Recurred	-0.5076
MB-5064	Positive	1	0:LIVING	91.5	0	20	2	Ductal/NST	90.3	0:Not Recurred	-0.5719
MB-5065	Negative	1	0:LIVING	184.8	0	16	3	Mixed	182.37	0:Not Recurred	-0.0929
MB-5066	Positive	2	0:LIVING	94.7	1	25	2	Ductal/NST	93.45	0:Not Recurred	-1.2374
MB-5068	Positive		0:LIVING	182.5	0	15	2	Ductal/NST	180.1	0:Not Recurred	-2.8896
MB-5070	Negative		0:LIVING	213.9	2	30	3	Ductal/NST	211.09	0:Not Recurred	1.0134
MB-5072	Negative	2	1:DECEASED	50.2333	1	30	3	Ductal/NST	18.88	1:Recurred	-0.247
MB-5073	Positive	2	1:DECEASED	194.167	0	50		Ductal/NST	191.61	0:Not Recurred	0.168
MB-5074	Positive	2	1:DECEASED	221.6	0	25	3	Lobular	161.97	1:Recurred	0.1609
MB-5076	Negative	2	1:DECEASED	26.8667		35	3	Ductal/NST	23.26	1:Recurred
MB-5078	Positive	2	1:DECEASED	87.1	1	24	2	Ductal/NST	48.13	1:Recurred	0.379
MB-5079	Positive	1	0:LIVING	199.933	0	15	2	Ductal/NST	197.3	0:Not Recurred	-0.4506
MB-5081	Positive		1:DECEASED	58	0	16	2	Ductal/NST	44.93	1:Recurred	-0.0782
MB-5084	Positive	1	1:DECEASED	198.1	0	20	2	Ductal/NST	73.91	1:Recurred	0.4448
MB-5086	Positive	1	1:DECEASED	84.2333	0	10		Ductal/NST	45.3	1:Recurred	-1.2311
MB-5088	Positive	2	1:DECEASED	199.367	0	30	2	Ductal/NST	196.74	0:Not Recurred	-1.0152
MB-5092	Positive	2	1:DECEASED	174.567	1	20	3	Ductal/NST	172.27	0:Not Recurred	-0.4896
MB-5093	Positive	2	1:DECEASED	142.433	0	30	2	Ductal/NST	140.56	0:Not Recurred	0.2488
MB-5097	Positive	2	0:LIVING	61.6	0	22	2	Ductal/NST	60.79	0:Not Recurred	0.6007
MB-5098	Positive	1	1:DECEASED	186.4	0	18		Ductal/NST	79.28	1:Recurred	-0.2103
MB-5100	Negative	2	1:DECEASED	19.9	17	20	3	Ductal/NST	15.95	1:Recurred	1.8647
MB-5101	Positive	3	1:DECEASED	34.3333	14	50	2	Ductal/NST	33.13	1:Recurred	-0.4142
MB-5102	Negative	2	1:DECEASED	30.3667	20	20	3	Ductal/NST	18.22	1:Recurred	2.4395
MB-5104	Positive	1	1:DECEASED	122.5		15	2	Ductal/NST	120.89	1:Recurred
MB-5105	Positive	1	1:DECEASED	204.433	0	11	2	Ductal/NST	105.72	1:Recurred	0.6208
MB-5106	Positive		1:DECEASED	190.967		15	2	Ductal/NST	160.23	1:Recurred
MB-5107	Positive	2	1:DECEASED	82.6333	0	41	3	Ductal/NST	69.11	1:Recurred	1.0533
MB-5109	Negative	1	1:DECEASED	125.067		15	2	Ductal/NST	123.42	0:Not Recurred
MB-5110	Positive	2	1:DECEASED	21.9	0	25		Lobular	12.43	1:Recurred	0.2841
MB-5113	Positive	1	0:LIVING	175.633	0	17	2	Ductal/NST	173.32	0:Not Recurred	-0.2873
MB-5114	Negative		1:DECEASED	15.3667	0	40	3	Ductal/NST	13.49	1:Recurred	1.0863
MB-5115	Negative	2	0:LIVING	77.4	1	30	3	Ductal/NST	76.38	0:Not Recurred	1.8179
MB-5116	Positive	2	1:DECEASED	71.7667	7	18	2	Ductal/NST	66.81	1:Recurred	0.214
MB-5117	Positive	2	0:LIVING	209.267	0	30	2	Ductal/NST	206.51	0:Not Recurred	0.0707
MB-5118	Positive	1	0:LIVING	211.733	0	12	2	Ductal/NST	208.95	0:Not Recurred	-1.4195
MB-5119	Positive	1	0:LIVING	59.7667	0	20	2	Ductal/NST	58.98	0:Not Recurred	-0.7163
MB-5120	Negative	2	1:DECEASED	27.8	1	30	3	Ductal/NST	17.3	1:Recurred	0.5609
MB-5121	Positive		1:DECEASED	114.9	0	18	3	Lobular	111.94	1:Recurred	-0.241
MB-5122	Positive		1:DECEASED	125.7	5	40		Mixed	124.05	0:Not Recurred	-1.2514
MB-5123	Positive	2	1:DECEASED	90.3	1	20	2	Ductal/NST	61.81	1:Recurred	-0.9448
MB-5124	Positive	3	1:DECEASED	124.2	0	26	2	Ductal/NST	110.99	1:Recurred	-0.195
MB-5126	Negative		1:DECEASED	27.3	1	10	3	Ductal/NST	19.7	1:Recurred	0.2012
MB-5127	Positive	2	1:DECEASED	191.467	0	30	3	Mixed	188.95	0:Not Recurred	-0.5587
MB-5130	Positive	1	1:DECEASED	255	0	15	3	Ductal/NST	251.64		-0.2354
MB-5131	Positive		0:LIVING	264.133		3	2	Ductal/NST	31.38	1:Recurred
MB-5134	Positive	1	0:LIVING	196.533	0	10	2	Ductal/NST	193.95	0:Not Recurred	-0.8329
MB-5135	Negative	2	1:DECEASED	37.3667	0	35	3	Ductal/NST	27.66	1:Recurred	1.1326
MB-5136	Positive	1	0:LIVING	178.733		20	3	Lobular	176.38	0:Not Recurred
MB-5137	Negative	2	0:LIVING	43.2667		25	3	Ductal/NST	42.7	0:Not Recurred
MB-5138	Negative		1:DECEASED	37	2	15	3	Ductal/NST	6.68	1:Recurred	0.6672
MB-5139	Positive	2	1:DECEASED	89.9667	4	29	3	Ductal/NST	85.99	1:Recurred	-0.0271
MB-5140	Positive	2	1:DECEASED	134.733		50	2	Ductal/NST	57.53	1:Recurred
MB-5143	Positive	1	1:DECEASED	127.933	0	20	2	Ductal/NST	126.25	0:Not Recurred	0.5029
MB-5144	Positive	1	0:LIVING	213.033	0	17	2	Ductal/NST	210.23	0:Not Recurred	0.8939
MB-5145	Negative	2	1:DECEASED	159.233	0	25	3	Mixed	61.15	1:Recurred	-0.3687
MB-5147	Positive	2	0:LIVING	20.2667	0	25	3	Lobular	20	0:Not Recurred	0.3866
MB-5148	Negative	1	1:DECEASED	245.233	0	20	3	Ductal/NST	242.01	0:Not Recurred	-0.9634
MB-5150	Positive	1	1:DECEASED	110.833	0	1	2	Lobular	8.98	1:Recurred	-0.9945
MB-5152	Positive	2	1:DECEASED	115.933	1	17	2	Ductal/NST	114.41	0:Not Recurred	-0.0893
MB-5154	Negative	1	0:LIVING	170.833	0	1	3	Ductal/NST	168.59	0:Not Recurred	-0.1511
MB-5155	Negative	2	0:LIVING	259.933	3	30		Ductal/NST	256.51	0:Not Recurred	0.7575
MB-5157	Positive		1:DECEASED	18.2333	4	12	3	Ductal/NST	12.7	1:Recurred	-0.6996
MB-5158	Positive	1	1:DECEASED	244.167		20	2	Ductal/NST	240.95	1:Recurred
MB-5160	Positive	2	1:DECEASED	87.7333	0	25	2	Ductal/NST	26.81	1:Recurred	0.0569
MB-5161	Positive	1	0:LIVING	175.333	0	12	2	Tubular/ cribriform	173.03	0:Not Recurred	-0.3721
MB-5162	Negative	1	0:LIVING	164.333	0	15	2	Ductal/NST	162.17	0:Not Recurred	0.4636
MB-5163	Positive	1	1:DECEASED	212.2	0	18	3	Ductal/NST	209.41	0:Not Recurred	-0.3557
MB-5164	Positive	1	0:LIVING	80.5	0	13	3	Ductal/NST	79.44	0:Not Recurred	1.0541
MB-5166	Positive	3	1:DECEASED	80.7333	11	30	3	Ductal/NST	43.65	1:Recurred	1.4072
MB-5167	Positive	2	0:LIVING	208.4	0	30		Ductal/NST	205.66	0:Not Recurred	-1.0113
MB-5169	Positive	2	1:DECEASED	51.9667	0	25	3	Ductal/NST	41.09	1:Recurred	0.2577
MB-5171	Positive	1	1:DECEASED	185	0	11	2	Ductal/NST	126.02	1:Recurred	-1.4918
MB-5172	Negative	3	0:LIVING	184.267	7	40	3	Ductal/NST	181.84	0:Not Recurred	1.7117
MB-5174	Positive		1:DECEASED	151.2	0	15		Ductal/NST	149.21	0:Not Recurred	-0.8268
MB-5175	Positive		1:DECEASED	194.7	3	18		Ductal/NST	192.14	0:Not Recurred	1.1555
MB-5176	Positive	1	1:DECEASED	112.633	0	15	2		111.15	0:Not Recurred	0.7273
MB-5177	Positive		1:DECEASED	65.2333	1		3	Ductal/NST	64.38	0:Not Recurred	0.3959
MB-5178	Positive	1	0:LIVING	184.333	0	20	3	Lobular	181.91	0:Not Recurred	0.1475
MB-5179	Positive	1	1:DECEASED	246.6	0	15	3	Mixed	243.36	0:Not Recurred	0.6647
MB-5182	Positive		1:DECEASED	134.267	0	30	3	Mixed	132.5	0:Not Recurred	-0.2014
MB-5183	Positive	1	1:DECEASED	118.533	0	15	2	Ductal/NST	116.97	0:Not Recurred	-0.9071
MB-5184	Positive	1	1:DECEASED	89.3333	0	20	2	Lobular	88.16	0:Not Recurred	-0.569
MB-5185	Positive	2	1:DECEASED	77.4667	0	35	3	Ductal/NST	73.22	1:Recurred	-1.1976
MB-5186	Positive	1	0:LIVING	203.267	0	10		Ductal/NST	200.59	0:Not Recurred	0.4997
MB-5188	Positive	2	1:DECEASED	19.4	1	25	3	Ductal/NST	7.14	1:Recurred	1.5689
MB-5189	Positive	2	1:DECEASED	111.967	9	50	3	Ductal/NST	45.33	1:Recurred	-1.3186
MB-5190	Negative	1	0:LIVING	242.567	0	15	3		239.38	0:Not Recurred	-0.1437
MB-5191	Positive	1	1:DECEASED	142.167	0	20	3	Lobular	140.3	0:Not Recurred	-0.3791
MB-5193	Positive	2	1:DECEASED	54.2667	1	30	1	Ductal/NST	53.55	0:Not Recurred	0.0903
MB-5195	Positive	1	1:DECEASED	196.867	0	15	3	Ductal/NST	194.28	1:Recurred	0.6181
MB-5196	Positive	1	1:DECEASED	94.0333	0	15	2	Ductal/NST	10.3	1:Recurred	1.1916
MB-5197	Positive	2	1:DECEASED	223.833	3	25	2	Ductal/NST	220.89	1:Recurred	0.1895
MB-5200	Positive	1	1:DECEASED	52.3	0	15	3	Ductal/NST	20.03	1:Recurred	0.5508
MB-5201	Positive	1	1:DECEASED	96.9667	0	20	2	Ductal/NST	95.69	0:Not Recurred	-0.3212
MB-5204	Positive	2	1:DECEASED	191.933	3	24		Ductal/NST	158.06	1:Recurred	0.0196
MB-5205	Positive	2	0:LIVING	185.3	3	35	3	Ductal/NST	73.98	1:Recurred	0.6417
MB-5206	Positive	1	0:LIVING	205.733	0	15	2	Mixed	203.03	0:Not Recurred	-0.9672
MB-5208	Negative	2	0:LIVING	151.9	0	27	3	Ductal/NST	149.9	0:Not Recurred	-0.4401
MB-5209	Negative	2	1:DECEASED	175.1	0	60	3	Ductal/NST	172.8	0:Not Recurred	0.1809
MB-5211	Positive	2	1:DECEASED	247.833	0	30	3	Ductal/NST	244.57	0:Not Recurred	0.73
MB-5212	Positive	2	1:DECEASED	179.1	0	35	3	Ductal/NST	176.74	0:Not Recurred	0.0925
MB-5213	Negative	3	1:DECEASED	43.4	12	25	3	Ductal/NST	22.5	1:Recurred	0.8192
MB-5214	Positive	1	1:DECEASED	107.367	0	20	2	Ductal/NST	37.5	1:Recurred	0.6233
MB-5215	Positive		1:DECEASED	118.7	6	28	3	Ductal/NST	115.76	1:Recurred	0.5586
MB-5218	Positive	1	0:LIVING	254.967	0	10	3	Ductal/NST	251.61	0:Not Recurred	1.0169
MB-5219	Positive	1	0:LIVING	252.9		20	2		249.57	0:Not Recurred
MB-5221	Positive	1	1:DECEASED	131.3	0	20	1	Ductal/NST	129.57	0:Not Recurred	-0.9752
MB-5222	Negative	1	1:DECEASED	111.833	0	15	3	Ductal/NST	110.36	0:Not Recurred	1.1735
MB-5223	Negative	2	1:DECEASED	144.667	2	22	2	Ductal/NST	134.9	1:Recurred	0.5829
MB-5224	Positive	2	1:DECEASED	99.4	1	20	3	Ductal/NST	98.09	1:Recurred	0.8267
MB-5225	Negative	2	1:DECEASED	43.2667	0	30	3	Ductal/NST	17.83	1:Recurred	2.1809
MB-5226	Positive	1	0:LIVING	200.6	0	15	3	Ductal/NST	197.96	0:Not Recurred	0.1641
MB-5227	Positive	2	1:DECEASED	187.033	1	15	2	Ductal/NST	184.57	0:Not Recurred	0.5848
MB-5228	Positive	2	1:DECEASED	180.733	0	30	3	Ductal/NST	178.36	0:Not Recurred	1.3761
MB-5229	Negative	2	1:DECEASED	33.9667	1	25	3	Ductal/NST	25.59	1:Recurred	0.0185
MB-5230	Positive	1	0:LIVING	176.5	0	15	2	Mucinous	174.18	0:Not Recurred	-0.301
MB-5231	Negative	2	1:DECEASED	16.5667	0	25		Ductal/NST	13.95	1:Recurred	-0.5199
MB-5232	Negative	1	1:DECEASED	211.2	0	14	2	Ductal/NST	208.42	0:Not Recurred	0.6492
MB-5233	Positive	2	1:DECEASED	209.033	0	30	2	Ductal/NST	206.28	0:Not Recurred	-0.7052
MB-5235	Negative	1	1:DECEASED	204.2	0	6	2	Ductal/NST	201.51	1:Recurred	2.2837
MB-5236	Negative	3	0:LIVING	166.667	3	65	3	Ductal/NST	164.47	0:Not Recurred	1.4529
MB-5238	Positive	2	1:DECEASED	44.1333	2	20	3	Ductal/NST	16.78	1:Recurred	0.6558
MB-5239	Positive	1	0:LIVING	192.133	0	15	2	Mixed	163.65	1:Recurred	0.4205
MB-5240	Positive	1	1:DECEASED	103.833	0	12	2	Mixed	102.47	0:Not Recurred	0.6149
MB-5243	Positive		1:DECEASED	38.4333	2	55	1	Ductal/NST	37.83	1:Recurred	0.2945
MB-5244	Positive	2	1:DECEASED	216.867	0	40	3	Ductal/NST	118.78	1:Recurred	-0.1378
MB-5251	Positive	2	1:DECEASED	112.467	1	20		Ductal/NST	85.59	1:Recurred	-0.1686
MB-5253	Positive	2	1:DECEASED	102.067	0	30	2	Mixed	100.72	0:Not Recurred	-0.9951
MB-5255	Negative	1	0:LIVING	53.5667		15	3	Ductal/NST	52.86	0:Not Recurred
MB-5256	Positive	2	1:DECEASED	108.067	3	23	2	Ductal/NST	83.59	1:Recurred	0.8246
MB-5258	Negative	2	1:DECEASED	101.067	0	30	3	Ductal/NST	99.74	0:Not Recurred	1.1848
MB-5259	Negative	2	1:DECEASED	46.1667	1	35	3	Ductal/NST	26.15	1:Recurred	1.4597
MB-5260	Positive	1	1:DECEASED	202.1	0	15	3	Mixed	199.44	0:Not Recurred	-0.0688
MB-5261	Positive	1	1:DECEASED	116.467	0	15	2	Ductal/NST	114.93	0:Not Recurred	0.6503
MB-5264	Positive	1	0:LIVING	199.3	0	18	3	Ductal/NST	196.68	0:Not Recurred	0.1613
MB-5266	Positive	2	1:DECEASED	83.6333	0	30	3	Ductal/NST	75.63	1:Recurred	0.4339
MB-5267	Positive	1	1:DECEASED	71.0667	0	15	2	Ductal/NST	45.72	1:Recurred	1.1172
MB-5268	Positive	2	0:LIVING	186.133	0	30	2	Mixed	178.88	1:Recurred	-0.0832
MB-5270	Positive	2	1:DECEASED	187.833	1	35	3	Mixed	185.36	0:Not Recurred	-0.1384
MB-5271	Positive	2	0:LIVING	167.5	0	40	2	Medullary	165.3	0:Not Recurred	0.8545
MB-5272	Positive	1	1:DECEASED	201.933	0	20	3	Medullary	112.96	1:Recurred	0.7749
MB-5273	Positive	1	1:DECEASED	60.8667	0	20	3	Ductal/NST	44.21	1:Recurred	-0.5605
MB-5275	Positive		1:DECEASED	75.9667	0		2	Ductal/NST	69.51	1:Recurred	-1.0843
MB-5277	Positive		1:DECEASED	221.067	0	18	2	Ductal/NST	151.22	1:Recurred	-0.6814
MB-5278	Positive	1	1:DECEASED	99.9667	0	20		Mixed	85.16	1:Recurred	0.2233
MB-5279	Positive	2	1:DECEASED	68.7667	0	40	3	Ductal/NST	30.2	1:Recurred	-0.352
MB-5280	Positive		1:DECEASED	77.8667	0	2	3	Mixed	56.71	1:Recurred	0.1086
MB-5281	Negative	1	0:LIVING	79.3	0	15	3	Ductal/NST	78.26	0:Not Recurred	0.8584
MB-5284	Positive	2	1:DECEASED	65.3333	5	40	3	Mixed	64.47	0:Not Recurred	-2.0059
MB-5287	Positive	1	1:DECEASED	124	0	20	2	Ductal/NST	122.37	0:Not Recurred	-0.6534
MB-5288	Positive	2	1:DECEASED	128.4	2	35	2	Ductal/NST	126.71	0:Not Recurred	0.1336
MB-5289	Positive	2	1:DECEASED	87		26	3	Ductal/NST	85.86	0:Not Recurred
MB-5290	Positive	2	1:DECEASED	36.9333	0	22	2	Ductal/NST	36.45	0:Not Recurred	-0.6342
MB-5291	Positive	1	0:LIVING	153.533	0	15	2	Ductal/NST	151.51	0:Not Recurred	0.351
MB-5292	Positive		1:DECEASED	48.4333	0	5	2	Ductal/NST	9.31	1:Recurred	0.8854
MB-5293	Positive	2	1:DECEASED	208.967	0	30	2	Mixed	206.22	1:Recurred	-1.2513
MB-5294	Negative	3	0:LIVING	195.933	14	99	3	Ductal/NST	193.36	0:Not Recurred	1.5823
MB-5295	Negative	2	1:DECEASED	75.7	0	25	2	Ductal/NST	74.7	0:Not Recurred	0.6373
MB-5296	Negative	3	1:DECEASED	13.8	6	40	3	Ductal/NST	10.72	1:Recurred	0.6137
MB-5298	Negative	2	1:DECEASED	84.9	5	23	3	Lobular	22.04	1:Recurred	1.9071
MB-5299	Negative	2	1:DECEASED	16.7	2	40	3	Lobular	4.97	1:Recurred	1.2099
MB-5300	Positive	1	0:LIVING	190.167	0	15	1	Ductal/NST	17.6	1:Recurred	0.0904
MB-5301	Positive	1	0:LIVING	241.233		18	2		126.64	1:Recurred
MB-5302	Positive	2	0:LIVING	191.1		60	1		188.59	0:Not Recurred
MB-5305	Positive	2	1:DECEASED	149.433	1	30	2	Mixed	28.06	1:Recurred	-0.6028
MB-5306	Positive	1	0:LIVING	159.733	0	15	3	Ductal/NST	157.63	0:Not Recurred	0.3331
MB-5308	Positive	2	1:DECEASED	104.767	0	25	3	Ductal/NST	77.89	1:Recurred	-0.8636
MB-5310	Positive	2	1:DECEASED	153.3	0	30	2	Mixed	151.28	0:Not Recurred	-0.4179
MB-5311	Positive	2	1:DECEASED	57.6667	0	27	2	Ductal/NST	0.69	1:Recurred	0.1715
MB-5312	Negative	3	1:DECEASED	37.9	6	60	3	Ductal/NST	3.98	1:Recurred	0.6568
MB-5313	Positive	2	1:DECEASED	46.5333	14	30		Lobular	37.66	1:Recurred	-0.1325
MB-5315	Negative	3	1:DECEASED	43.0333	16	80	3	Ductal/NST	33.78	1:Recurred	-0.4353
MB-5317	Positive	2	1:DECEASED	53.6333	1	15	2	Mixed	48.98	1:Recurred	0.361
MB-5318	Positive	1	1:DECEASED	14.1667	0	18	3	Ductal/NST	6.94	1:Recurred	-0.0701
MB-5322	Positive	2	1:DECEASED	102.3	1	23	2	Mixed	66.55	1:Recurred	0.0339
MB-5323	Negative	1	0:LIVING	226.067	0	15	3	Ductal/NST	223.09	0:Not Recurred	0.0664
MB-5324	Positive	1	1:DECEASED	190.1	0	10	2	Mixed	187.6	0:Not Recurred	-0.1313
MB-5325	Negative		0:LIVING	204.233		80	3		201.55	0:Not Recurred
MB-5326	Positive	2	1:DECEASED	96.2	0	48	1	Lobular	94.93	0:Not Recurred	-1.1133
MB-5327	Negative	2	0:LIVING	163.533	0	25	2	Lobular	161.38	0:Not Recurred	0.3782
MB-5328	Positive	2	1:DECEASED	14.2	1	50	2	Ductal/NST	14.01	0:Not Recurred	-1.4435
MB-5329	Positive	3	1:DECEASED	45.7333	13	65	3	Lobular	27.86	1:Recurred	0.6081
MB-5330	Positive		1:DECEASED	114.533	0	25	2	Lobular	113.03	0:Not Recurred	0.908
MB-5331	Positive	2	1:DECEASED	124.133	0	23	2	Ductal/NST	37.2	1:Recurred	1.3499
MB-5332	Positive	2	1:DECEASED	98.8333	1	18	2	Ductal/NST	69.8	1:Recurred	1.1751
MB-5334	Positive	1	1:DECEASED	85.4	0	20	3	Ductal/NST	84.28	0:Not Recurred	-0.2804
MB-5335	Negative	2	1:DECEASED	25.2333	0	27	3	Ductal/NST	10.72	1:Recurred	1.3103
MB-5338	Positive	2	1:DECEASED	51.6667	2	20	2	Ductal/NST	14.54	1:Recurred	-0.7632
MB-5339	Positive	2	0:LIVING	195.867	2	15	3	Ductal/NST	193.29	0:Not Recurred	-0.1036
MB-5341	Positive	1	0:LIVING	250.833	0	20	2	Ductal/NST	88.59	1:Recurred	0.0548
MB-5345	Positive	2	1:DECEASED	216.033	4	15	1	Ductal/NST	213.19	1:Recurred	0.4788
MB-5346	Negative		0:LIVING	194.3	3	80	3	Ductal/NST	191.74	0:Not Recurred	0.8883
MB-5347	Positive	2	1:DECEASED	211.9	1	25	3	Ductal/NST	167.01	1:Recurred	-0.2725
MB-5348	Negative	2	0:LIVING	169.667	1	15	3	Ductal/NST	167.43	0:Not Recurred	1.143
MB-5349	Positive	1	1:DECEASED	191		15	2		95.79	1:Recurred
MB-5350	Positive	2	1:DECEASED	53.6333	1	25	3	Mixed	52.86	1:Recurred	0.6452
MB-5351	Negative	1	0:LIVING	202.1	0	2	3	Ductal/NST	199.44	0:Not Recurred	0.3231
MB-5360	Positive	3	1:DECEASED	161.133	0	70	2	Mixed	159.01	0:Not Recurred	-1.138
MB-5361	Positive	2	1:DECEASED	15.3667	1	40	2	Ductal/NST	12.86	1:Recurred	-0.1016
MB-5364	Positive	1	1:DECEASED	125.767	0	15	3	Medullary	124.11	1:Recurred	-1.1389
MB-5365	Positive	2	1:DECEASED	23.0333	2	25	2	Ductal/NST	12.93	1:Recurred	-0.4244
MB-5366	Positive	2	0:LIVING	243.167	1	40	3	Lobular	239.97	0:Not Recurred	1.028
MB-5368	Positive	2	1:DECEASED	100.133	1	15	3		98.82	0:Not Recurred	-0.8977
MB-5369	Positive	2	1:DECEASED	39.3	0	25	2	Mixed	34.8	1:Recurred	-1.1915
MB-5370	Positive	2	1:DECEASED	119.3	0	22	3	Ductal/NST	69.51	1:Recurred	-0.0942
MB-5373	Positive	2	0:LIVING	2.53333	1	25	3	Ductal/NST	2.5	0:Not Recurred	0.0187
MB-5377	Positive	2	1:DECEASED	102	7	45	3	Ductal/NST	100.66	1:Recurred	0.1304
MB-5378	Positive	3	1:DECEASED	12.2667	3	45	3	Ductal/NST	10.82	1:Recurred	1.9994
MB-5381	Negative	2	1:DECEASED	201.833	2	50	3	Ductal/NST	199.18	1:Recurred	-0.8093
MB-5382	Positive	2	1:DECEASED	116.233	4	30	2	Ductal/NST	114.7	0:Not Recurred	0.5768
MB-5383	Positive		1:DECEASED	113.667	3	75	2	Ductal/NST	75.72	1:Recurred	0.4266
MB-5384	Positive		1:DECEASED	71.1667	0	13	2		61.71	1:Recurred	0.3535
MB-5385	Positive	1	1:DECEASED	148.8		20	1		146.84	0:Not Recurred
MB-5386	Positive	1	0:LIVING	192.2	0	20	2	Ductal/NST	189.67	0:Not Recurred	-0.2651
MB-5387	Negative	2	1:DECEASED	45.6333		13	3		34.05	1:Recurred
MB-5388	Positive	1	1:DECEASED	146.933	0	15	2	Mixed	145	0:Not Recurred	-0.1034
MB-5389	Positive	2	1:DECEASED	124.767	0	31	2	Ductal/NST	123.13	0:Not Recurred	0.7337
MB-5390	Negative	3	1:DECEASED	30.9333	12	13	3	Lobular	25.23	1:Recurred	1.5243
MB-5392	Negative	1	0:LIVING	237.267	0	14	3	Lobular	234.14	0:Not Recurred	0.3353
MB-5393	Positive	2	1:DECEASED	154	0	22	2	Mixed	151.97	0:Not Recurred	-1.3184
MB-5394	Negative	3	0:LIVING	193.6		28	2		191.05	0:Not Recurred
MB-5395	Positive	1	0:LIVING	165.167	0	14	3	Ductal/NST	162.99	0:Not Recurred	-1.0069
MB-5396	Positive	1	0:LIVING	165.667	0	14	3	Ductal/NST	163.49	0:Not Recurred	0.226
MB-5397	Positive		1:DECEASED	172.867	0	50	3	Ductal/NST	114.84	1:Recurred	-0.2683
MB-5398	Positive	2	0:LIVING	213	4	20	2	Ductal/NST	210.2	0:Not Recurred	0.7046
MB-5399	Positive	2	1:DECEASED	106.8	2	22		Ductal/NST	105.39	1:Recurred	-0.4414
MB-5401	Positive	1	0:LIVING	70.1667	0	12	2	Mixed	69.24	0:Not Recurred	-0.1782
MB-5402	Positive	1	1:DECEASED	107.767	0	16	2	Ductal/NST	106.35	0:Not Recurred	1.4774
MB-5403	Positive	2	1:DECEASED	95.7333	10	25	2	Ductal/NST	94.47	0:Not Recurred	-1.0841
MB-5404	Positive	2	1:DECEASED	74.7333	3	35	2	Ductal/NST	73.26	1:Recurred	-0.0234
MB-5405	Positive	2	0:LIVING	117.6	2	25	3		116.05	0:Not Recurred	0.1202
MB-5406	Positive	2	1:DECEASED	97.4333	5	30		Mixed	94.28	1:Recurred	0.5444
MB-5407	Positive	1	0:LIVING	205.6	0	1	3	Ductal/NST	15.46	1:Recurred	0.0501
MB-5408	Negative	1	0:LIVING	101.4	0	16	2	Ductal/NST	100.07	0:Not Recurred	-0.7738
MB-5409	Negative	2	0:LIVING	198.133	5	22	3	Ductal/NST	195.53	0:Not Recurred	0.5777
MB-5410	Positive	2	0:LIVING	202.767	0	30	3	Ductal/NST	200.1	0:Not Recurred	-3.1612
MB-5411	Negative	2	1:DECEASED	26	1	18	3	Ductal/NST	18.09	1:Recurred	1.5
MB-5412	Positive	1	0:LIVING	220.233	0	14	2	Ductal/NST	182.86	1:Recurred	-0.2957
MB-5413	Positive	1	1:DECEASED	157.833		15	2	Ductal/NST	155.76	0:Not Recurred
MB-5414	Positive	2	1:DECEASED	140.6	1	25	3	Ductal/NST	138.75	0:Not Recurred	-0.1404
MB-5417	Negative	3	0:LIVING	107.067	4	60	3	Ductal/NST	105.66	0:Not Recurred	1.8951
MB-5418	Positive	2	0:LIVING	207.167	1	25	3	Ductal/NST	204.44	0:Not Recurred	-0.7412
MB-5420	Positive	1	0:LIVING	193.9	0	20	3	Ductal/NST	191.35	0:Not Recurred	1.4335
MB-5421	Negative	1	0:LIVING	194.567	0	20	3	Ductal/NST	192.01	0:Not Recurred	1.4063
MB-5422	Positive	2	1:DECEASED	46.0667	0	32	1	Ductal/NST	17.89	1:Recurred	-0.1594
MB-5424	Positive	1	1:DECEASED	83.5333	0	13	2	Mixed	40.99	1:Recurred	-0.7662
MB-5425	Positive	2	1:DECEASED	49.4667	3	40	2	Ductal/NST	28.68	1:Recurred	1.1667
MB-5426	Negative	2	1:DECEASED	34.6333	11	25	3	Ductal/NST	12.76	1:Recurred	0.8589
MB-5427	Negative	2	1:DECEASED	155.733	0	25	2	Ductal/NST	153.68	0:Not Recurred	0.6084
MB-5428	Positive	1	0:LIVING	150.467	0	15	2	Mixed	148.49	0:Not Recurred	0.0574
MB-5429	Positive	1	1:DECEASED	30.7	0	20	2	Ductal/NST	30.3	0:Not Recurred	-1.2006
MB-5431	Positive	1	1:DECEASED	15.8667	0	15	2	Ductal/NST	7.11	1:Recurred	0.6069
MB-5432	Positive	2	1:DECEASED	98.5	1	22	2	Ductal/NST	97.2	0:Not Recurred	-0.6484
MB-5433	Positive	2	1:DECEASED	176.367	0	30	2	Ductal/NST	174.05	1:Recurred	-0.2858
MB-5434	Positive	3	1:DECEASED	45.1667	1	55	3	Ductal/NST	37.53	1:Recurred	-0.1214
MB-5435	Positive	2	1:DECEASED	104	0	25		Ductal/NST	102.63	0:Not Recurred	-0.0007
MB-5440	Negative	2	0:LIVING	196.633	1	18	3	Ductal/NST	194.05	0:Not Recurred	1.3552
MB-5441	Negative	3	1:DECEASED	9.7	0	35	3	Ductal/NST	9.57	0:Not Recurred	-0.0962
MB-5442	Negative	2	0:LIVING	205.8	2	35	3	Ductal/NST	12.34	1:Recurred	3.5927
MB-5444	Positive		0:LIVING	240.433	0	15	1	Mixed	237.27	0:Not Recurred	0.0303
MB-5446	Negative	2	1:DECEASED	162.833	1	25	3	Ductal/NST	123.75	1:Recurred	-0.1392
MB-5447	Positive	3	1:DECEASED	148.867	5	12		Ductal/NST	146.91	1:Recurred	0.2233
MB-5450	Negative	1	0:LIVING	190.2	0	12	3	Ductal/NST	187.7	0:Not Recurred	1.9558
MB-5451	Positive	1	0:LIVING	189.9	0	15	2	Mixed	187.4	0:Not Recurred	-0.3054
MB-5452	Positive	2	1:DECEASED	16.1667	3	18	2	Ductal/NST	15.95	0:Not Recurred	-0.211
MB-5453	Negative	2	1:DECEASED	57.3	3	30	3	Ductal/NST	46.28	1:Recurred	0.0045
MB-5454	Positive	2	1:DECEASED	50.6667	4	30	3	Ductal/NST	40.56	1:Recurred	1.093
MB-5455	Positive	2	1:DECEASED	61.8	2	10	2	Mixed	13.32	1:Recurred	0.1527
MB-5457	Positive	1	1:DECEASED	164.567	0	16	2	Ductal/NST	46.12	1:Recurred	-0.1945
MB-5458	Negative	2	0:LIVING	183.433	1	25	3	Ductal/NST	181.02	0:Not Recurred	0.5765
MB-5459	Positive	2	1:DECEASED	90.8	1	20	3	Ductal/NST	85.1	1:Recurred	-0.8431
MB-5460	Positive	1	0:LIVING	218.633		5	3	Mixed	97.73	1:Recurred
MB-5463	Positive	2	1:DECEASED	58.1333	16	48		Lobular	57.37	0:Not Recurred	-0.5353
MB-5464	Positive	2	1:DECEASED	116.533	2	18		Ductal/NST	115	0:Not Recurred	-0.5319
MB-5465	Negative	2	1:DECEASED	18.8	0	25	3	Ductal/NST	15.26	1:Recurred	1.2627
MB-5467	Positive	1	0:LIVING	186.1		10	3	Ductal/NST	16.97	1:Recurred
MB-5468	Negative	2	0:LIVING	99.3667	1	25	3	Ductal/NST	98.06	0:Not Recurred	2.2208
MB-5470	Positive		1:DECEASED	42.0667	0		1	Mixed	30.2	1:Recurred	0.974
MB-5471	Positive	1	0:LIVING	185.767	0	13	3	Ductal/NST	183.32	0:Not Recurred	0.3334
MB-5472	Positive		1:DECEASED	19.5667	0	25	2	Ductal/NST	15.36	1:Recurred	-0.9526
MB-5474	Negative	2	0:LIVING	226.7	1	35	3	Ductal/NST	223.72	0:Not Recurred	-0.2875
MB-5475	Positive	2	1:DECEASED	2.53333	3	23	2	Ductal/NST	2.5	0:Not Recurred	-1.0979
MB-5477	Positive	2	0:LIVING	110.467	0	35	2	Other	109.01	0:Not Recurred	0.3079
MB-5478	Positive	3	1:DECEASED	34.3	21	20	3	Mixed	10.86	1:Recurred	-1.4329
MB-5481	Positive	2	1:DECEASED	46.3667	1	30	3	Ductal/NST	24.05	1:Recurred	-0.1096
MB-5482	Positive	2	1:DECEASED	17.6667	2	16	3	Ductal/NST	11.78	1:Recurred	1.2054
MB-5483	Negative	2	1:DECEASED	42.4333	6	25	2	Ductal/NST	21.71	1:Recurred	-0.5863
MB-5484	Positive	1	0:LIVING	238.5	0	20	2	Lobular	235.36	0:Not Recurred	-1.5975
MB-5485	Positive	2	1:DECEASED	31.8	2	30	3	Ductal/NST	20.39	1:Recurred	-0.1637
MB-5486	Positive	2	1:DECEASED	123.3	0	25	3	Ductal/NST	115.66	1:Recurred	0.4287
MB-5489	Positive	1	0:LIVING	216.967	0	15	2	Ductal/NST	140.13	1:Recurred	-0.23
MB-5490	Positive	2	1:DECEASED	51.2	0	40	2	Ductal/NST	8.03	1:Recurred	-0.6357
MB-5491	Positive	2	1:DECEASED	65.8333	0	65	3	Ductal/NST	15.36	1:Recurred	0.5672
MB-5492	Positive		1:DECEASED	23.3667	6	51	3	Lobular	12.76	1:Recurred	-1.2382
MB-5493	Positive		1:DECEASED	57.2333	0	51	3	Lobular	20.56	1:Recurred	1.1714
MB-5495	Positive		0:LIVING	228.8	0	20	2	Ductal/NST	225.79	0:Not Recurred	0.3772
MB-5497	Positive	1	0:LIVING	237.5	0	20	2	Ductal/NST	26.81	1:Recurred	0.0257
MB-5498	Positive	1	0:LIVING	225.167	0	15	3	Ductal/NST	222.2	0:Not Recurred	0.8073
MB-5499	Positive	1	0:LIVING	123.733	0	20	1	Tubular/ cribriform	122.11	0:Not Recurred	-0.5035
MB-5502	Positive	2	0:LIVING	189.733	0	28	2	Ductal/NST	187.24	0:Not Recurred	1.3115
MB-5505	Positive	1	1:DECEASED	164.6	0	15	2	Mixed	33.68	1:Recurred	-1.1921
MB-5510	Positive		1:DECEASED	103.1	0	35	3	Mixed	101.74	1:Recurred	-0.3284
MB-5511	Negative	1	0:LIVING	158.967	0	20	3	Ductal/NST	156.88	0:Not Recurred	-0.6683
MB-5513	Positive	2	1:DECEASED	36.6333	4	29	2	Ductal/NST	34.51	1:Recurred	1.681
MB-5514	Positive	2	0:LIVING	182.9	1	20	2	Ductal/NST	180.49	0:Not Recurred	-1.3136
MB-5518	Positive	2	1:DECEASED	30.8667	1	20	3	Ductal/NST	22.34	1:Recurred	0.0693
MB-5519	Positive		1:DECEASED	169.233	1	45	2	Ductal/NST	167.01	0:Not Recurred	0.1475
MB-5520	Positive	2	1:DECEASED	16.3	4	25	3	Mixed	0.82	1:Recurred	0.0309
MB-5521	Positive	2	0:LIVING	124.8	0	45	3	Ductal/NST	123.16	0:Not Recurred	-0.3518
MB-5525	Positive	2	0:LIVING	2	0	28	3	Mucinous	1.97	0:Not Recurred	-0.1925
MB-5526	Negative	1	0:LIVING	151.067	0	20	3	Ductal/NST	149.08	0:Not Recurred	2.2666
MB-5527	Negative	2	0:LIVING	180.567	8	11	2	Ductal/NST	178.19	0:Not Recurred	0.4226
MB-5529	Negative	2	1:DECEASED	14.8	2	35	3	Ductal/NST	10.56	1:Recurred	1.3897
MB-5530	Positive	2	0:LIVING	185.933	2	25	3	Ductal/NST	183.49	0:Not Recurred	-0.349
MB-5531	Negative	1	0:LIVING	183.967	0	15	2	Ductal/NST	181.55	0:Not Recurred	1.3827
MB-5532	Positive	2	1:DECEASED	79.8667	2	30	2	Ductal/NST	66.18	1:Recurred	-0.4725
MB-5533	Positive	2	0:LIVING	158.033	1	20	3	Mixed	155.95	0:Not Recurred	-0.7675
MB-5534	Positive	3	1:DECEASED	79.1	10	25	2	Ductal/NST	42.6	1:Recurred	0.2398
MB-5535	Negative	2	1:DECEASED	120.133	4	22	3	Ductal/NST	83.32	1:Recurred	-0.2851
MB-5540	Positive		1:DECEASED	48.4333	4	20	3	Mixed	20.99	1:Recurred	0.7177
MB-5541	Positive	1	0:LIVING	200.133	0	20	2	Ductal/NST	57.99	1:Recurred	-0.4879
MB-5543	Positive	2	1:DECEASED	34.4333	0	40	3	Ductal/NST	33.98	0:Not Recurred	0.9092
MB-5546	Positive	1	0:LIVING	233.267		5	2		101.05	1:Recurred
MB-5547	Negative	2	0:LIVING	98.5667	1	30	3	Ductal/NST	97.27	0:Not Recurred	2.0505
MB-5548	Negative		0:LIVING	25.3333	0	50	3	Ductal/NST	25	0:Not Recurred	3.3341
MB-5549	Negative	2	1:DECEASED	88.9333	2	20	2	Ductal/NST	67.93	1:Recurred	1.3972
MB-5550	Positive	2	1:DECEASED	171.3	0	26	2	Ductal/NST	169.05	0:Not Recurred	0.3808
MB-5551	Negative	2	0:LIVING	182.233	0	27	3	Ductal/NST	179.84	0:Not Recurred	2.3202
MB-5552	Positive		1:DECEASED	34.7	2	40		Ductal/NST	23.26	1:Recurred	0.09
MB-5553	Positive	2	1:DECEASED	154.5	0	30	2	Ductal/NST	152.47	0:Not Recurred	-0.4099
MB-5554	Positive	2	0:LIVING	229.833	0	26	1	Lobular	226.81	0:Not Recurred	0.3752
MB-5556	Positive	1	0:LIVING	225.4	0	20	3	Ductal/NST	222.43	0:Not Recurred	0.1456
MB-5558	Negative	3	0:LIVING	25.0333	1	75	3	Ductal/NST	24.7	0:Not Recurred	2.2191
MB-5559	Positive	2	1:DECEASED	18.8333	1	48	3		11.58	1:Recurred	0.9928
MB-5560	Negative	1	0:LIVING	186.6	0	15	2	Ductal/NST	184.14	0:Not Recurred	1.4618
MB-5562	Positive	1	1:DECEASED	102.967	0	15	2	Ductal/NST	41.28	1:Recurred	-0.1911
MB-5563	Positive	1	1:DECEASED	117.667	0	15	2	Lobular	116.12	0:Not Recurred	-1.1358
MB-5566	Negative		0:LIVING	234.4	14	32	3	Ductal/NST	20.23	1:Recurred	2.536
MB-5567	Positive	1	1:DECEASED	178.567	0	20	2	Mixed	176.22	0:Not Recurred	0.1702
MB-5571	Positive	2	1:DECEASED	153.867	1	25	2	Ductal/NST	66.74	1:Recurred	0.1614
MB-5572	Negative	1	0:LIVING	178.633	0	15	3	Ductal/NST	176.28	0:Not Recurred	1.4969
MB-5575	Positive	1	1:DECEASED	117.667	0	20	2	Ductal/NST	116.12	0:Not Recurred	0.6116
MB-5576	Positive	1	0:LIVING	194	0	20	3	Mixed	191.45	0:Not Recurred	0.9833
MB-5577	Negative	3	1:DECEASED	55.4	8	60	3	Lobular	44.57	1:Recurred	-0.1602
MB-5579	Positive	2	1:DECEASED	90.6	4	30	3	Mixed	79.9	1:Recurred	1.7021
MB-5580	Positive	2	1:DECEASED	71.6333	0	25	2	Ductal/NST	70.69	0:Not Recurred	-0.1697
MB-5582	Positive	1	0:LIVING	222.333	0	10	2	Tubular/ cribriform	219.41	0:Not Recurred	-0.0221
MB-5583	Positive	1	0:LIVING	111.367	0	16	2	Ductal/NST	109.9	0:Not Recurred	-0.1536
MB-5584	Positive	1	1:DECEASED	91.1	0	20	3	Ductal/NST	89.9	0:Not Recurred	2.9456
MB-5585	Positive	2	1:DECEASED	53.9		35	2	Ductal/NST	49.18	1:Recurred
MB-5588	Positive	2	1:DECEASED	81.1333	2	18	3	Mixed	69.31	1:Recurred	-1.3511
MB-5589	Positive		0:LIVING	185.133	0	20	2	Ductal/NST	182.7	0:Not Recurred	-0.763
MB-5590	Positive	2	0:LIVING	17.8333	0	26	3	Ductal/NST	17.6	0:Not Recurred	-0.0458
MB-5591	Positive		1:DECEASED	155.367	0	15	2	Ductal/NST	23.03	1:Recurred	0.3393
MB-5592	Positive		1:DECEASED	26.3333	0	20	2	Lobular	17.7	1:Recurred	0.0232
MB-5593	Negative		1:DECEASED	92.5	1	35	3	Lobular	32.96	1:Recurred	-0.8786
MB-5596	Positive		1:DECEASED	167.933	20	30	2	Lobular	123.68	1:Recurred	0.0979
MB-5597	Positive	2	1:DECEASED	32.7333	1	30	2	Ductal/NST	32.3	0:Not Recurred	0.6146
MB-5599	Positive		0:LIVING	224.867	3	20	2	Ductal/NST	221.91	0:Not Recurred	-0.1473
MB-5601	Positive		1:DECEASED	214.8	3	16	2	Ductal/NST	211.97	0:Not Recurred	-0.9177
MB-5602	Negative		0:LIVING	224.433	8	40	3	Ductal/NST	221.48	0:Not Recurred	2.1516
MB-5603	Positive		1:DECEASED	171.633	2	20	2	Ductal/NST	169.38	0:Not Recurred	0.3051
MB-5604	Positive	2	0:LIVING	145.633	2	25	2	Ductal/NST	143.72	0:Not Recurred	0.5452
MB-5605	Positive	2	0:LIVING	123.7	0	25	2	Ductal/NST	122.07	0:Not Recurred	0.4516
MB-5613	Positive	3	1:DECEASED	212.367	1	50	2	Ductal/NST	209.57	0:Not Recurred	1.8041
MB-5614	Positive	1	1:DECEASED	116.433	0	17	3	Ductal/NST	82.63	1:Recurred	0.7981
MB-5616	Negative	2	0:LIVING	180.633	4	20	3	Ductal/NST	178.26	0:Not Recurred	1.0915
MB-5617	Positive	2	1:DECEASED	128.2	1	32	2	Ductal/NST	126.51	0:Not Recurred	-0.1234
MB-5620	Positive		1:DECEASED	42.0667	2	31	2	Ductal/NST	37.53	1:Recurred	-1.1589
MB-5622	Positive	2	0:LIVING	182.933	0	23	3	Ductal/NST	180.53	0:Not Recurred	-0.0803
MB-5623	Positive	1	1:DECEASED	137.8	0	20	2	Ductal/NST	135.99	0:Not Recurred	0.8381
MB-5625	Negative		1:DECEASED	32.3		40	3	Ductal/NST	30.2	1:Recurred
MB-5626	Positive	2	0:LIVING	82.9667	5	20	2	Ductal/NST	81.88	0:Not Recurred	-0.7151
MB-5628	Positive		1:DECEASED	42.6	4		3	Ductal/NST	14.28	1:Recurred	1.1922
MB-5629	Positive		1:DECEASED	103.8	0	30	2	Ductal/NST	102.43	0:Not Recurred	0.7161
MB-5632	Positive	2	1:DECEASED	38.1667	4	35	2	Ductal/NST	19.7	1:Recurred	0.1036
MB-5633	Negative	3	1:DECEASED	35.0333	7	30	3	Ductal/NST	29.28	1:Recurred	0.3401
MB-5634	Negative	2	1:DECEASED	62.9	0	30	3	Ductal/NST	54.8	1:Recurred	2.1418
MB-5635	Positive	1	1:DECEASED	21.0667	0	15	2	Ductal/NST	9.93	1:Recurred	0.1814
MB-5636	Positive		1:DECEASED	108.3	2	30		Ductal/NST	73.45	1:Recurred	-0.5572
MB-5638	Positive	1	1:DECEASED	195.7	0	20	2	Ductal/NST	193.13	0:Not Recurred	-0.5441
MB-5640	Positive	1	0:LIVING	172.3	0	1	2	Ductal/NST	170.03	0:Not Recurred	-0.2251
MB-5641	Positive	2	0:LIVING	181.867	0	22	3	Ductal/NST	179.47	0:Not Recurred	0.5857
MB-5642	Positive	3	1:DECEASED	156.8	1	34	2	Ductal/NST	154.74	0:Not Recurred	0.3832
MB-5645	Positive	1	1:DECEASED	22.2333	0	20	2	Ductal/NST	21.94	0:Not Recurred	-0.1148
MB-5646	Positive	2	1:DECEASED	167.1	0	30	3	Mixed	164.9	0:Not Recurred	-0.7185
MB-5647	Positive	2	1:DECEASED	30.8	11	35	3	Ductal/NST	30.39	0:Not Recurred	0.0044
MB-5648	Positive	2	1:DECEASED	199.967		40	2	Ductal/NST	197.34	0:Not Recurred
MB-5651	Negative	2	1:DECEASED	21	1	26	3	Mixed	13.62	1:Recurred	1.9558
MB-5652	Positive	1	1:DECEASED	104.667	0	15	3	Ductal/NST	103.29	0:Not Recurred	-0.9912
MB-5653	Positive	2	0:LIVING	194.6	0	25	3	Ductal/NST	192.04	0:Not Recurred	-0.4923
MB-5654	Positive		1:DECEASED	173.033	1	55	2	Ductal/NST	170.76	0:Not Recurred	-0.4521
MB-5655	Negative	2	0:LIVING	191.8	0	25	3	Ductal/NST	189.28	0:Not Recurred	0.6225
MB-5656	Positive	1	1:DECEASED	126.4	0	16	2	Ductal/NST	24.64	1:Recurred	0.0715
MB-6001	Positive		1:DECEASED	135.3	0	15	2	Mixed	133.52	0:Not Recurred	0.0044
MB-6006	Positive	1	1:DECEASED	63.5667	0	16	1	Lobular	62.73	0:Not Recurred	0.6417
MB-6007	Positive	2	1:DECEASED	70.5333	0	25	2	Lobular	69.61	0:Not Recurred	-0.6929
MB-6008	Positive		1:DECEASED	69.1	0	25	3	Lobular	29.47	1:Recurred	-0.9355
MB-6010	Positive		0:LIVING	218.233	0	15	3	Ductal/NST	215.36	0:Not Recurred	0.9958
MB-6011	Positive		1:DECEASED	211.133	0	25		Ductal/NST	208.36	1:Recurred	0.6588
MB-6012	Positive		1:DECEASED	144.433	0	33	2	Lobular	142.53	0:Not Recurred	-2.5809
MB-6014	Positive		1:DECEASED	191.933	0	57	1	Lobular	189.41	0:Not Recurred	-0.5584
MB-6016	Positive		1:DECEASED	143.533	0	23	2	Ductal/NST	141.64	0:Not Recurred	-2.3697
MB-6017	Positive		1:DECEASED	70.9	0	30	1	Ductal/NST	69.97	0:Not Recurred	-1.2278
MB-6018	Positive		1:DECEASED	143.167	0	25	2	Ductal/NST	141.28	1:Recurred	0.0828
MB-6019	Positive		1:DECEASED	13.5333	0	70	2	Ductal/NST	13.36	0:Not Recurred	-0.933
MB-6020	Positive		1:DECEASED	48.2667		20	2	Ductal/NST	47.63	0:Not Recurred
MB-6021	Positive		0:LIVING	301.233	0		2	Lobular	297.27	0:Not Recurred	-1.0319
MB-6022	Positive		1:DECEASED	52.0667	2	50	2	Ductal/NST	8.22	1:Recurred	-0.7484
MB-6023	Positive		0:LIVING	232.967	0	34	2	Lobular	229.9	0:Not Recurred	0.6174
MB-6024	Positive		1:DECEASED	252.267	2	20	2	Ductal/NST	248.95	1:Recurred	-0.2981
MB-6026	Positive		1:DECEASED	49.7333	0	25	2	Ductal/NST	49.08	0:Not Recurred	-1.3408
MB-6029	Positive		1:DECEASED	278.367	6	10	3	Other	139.51	1:Recurred	-0.8547
MB-6030	Positive		1:DECEASED	145.367	0	20	1	Ductal/NST	65	1:Recurred	-0.7
MB-6036	Negative		0:LIVING	287.933	0	20	3	Ductal/NST	284.14	0:Not Recurred	0.1327
MB-6039	Positive		1:DECEASED	73.1333	1	35	3	Ductal/NST	10.39	1:Recurred	0.688
MB-6042	Positive		0:LIVING	263.433	0	30	2	Ductal/NST	259.97	0:Not Recurred	0.1732
MB-6044	Positive		1:DECEASED	219.1	0	30	2	Ductal/NST	216.22	0:Not Recurred	0.4016
MB-6047	Positive		1:DECEASED	37.8667	12	15	2	Other	12.93	1:Recurred	0.5988
MB-6048	Positive		1:DECEASED	168.2	0	25	2	Ductal/NST	165.99	0:Not Recurred	-0.2363
MB-6049	Positive		0:LIVING	264.233	0	40	2	Ductal/NST	260.76	0:Not Recurred	0.2779
MB-6050	Positive		0:LIVING	192.2	0	20	2	Ductal/NST	189.67	0:Not Recurred	0.0169
MB-6051	Positive		1:DECEASED	186.833	1	36	2	Ductal/NST	182.43	1:Recurred	-0.5843
MB-6052	Negative		0:LIVING	255.367	0	15	3	Ductal/NST	252.01	0:Not Recurred	0.0174
MB-6053	Positive		0:LIVING	250.8	2	26	1	Ductal/NST	247.5	0:Not Recurred	-0.0063
MB-6055	Negative		0:LIVING	200.433	2	25	3	Medullary	197.8	0:Not Recurred	0.3452
MB-6058	Negative		1:DECEASED	22.6667	2	18	2	Ductal/NST	18.32	1:Recurred	0.9398
MB-6059	Positive		0:LIVING	278.467	1	48	2	Ductal/NST	274.8	0:Not Recurred	-1.4169
MB-6060	Positive		1:DECEASED	38.0333	0	30	3	Ductal/NST	37.53	0:Not Recurred	2.1228
MB-6062	Negative		0:LIVING	282.367	0	22	3	Medullary	278.65	0:Not Recurred	0.6613
MB-6063	Negative		1:DECEASED	15.6	16	120	3	Ductal/NST	0.36	1:Recurred	-1.9235
MB-6065	Positive		1:DECEASED	188.533	1	48	1	Ductal/NST	186.05	0:Not Recurred	-1.2628
MB-6068	Negative		1:DECEASED	182.6	0		2	Ductal/NST	180.2	0:Not Recurred	1.6472
MB-6069	Positive		1:DECEASED	258.133	5	20	2	Ductal/NST	254.74	0:Not Recurred	-0.2178
MB-6071	Positive		1:DECEASED	57.4	7	34	2	Ductal/NST	50.72	1:Recurred	-0.4684
MB-6075	Positive		1:DECEASED	182.333	0	25	2	Ductal/NST	179.93	1:Recurred	-1.5487
MB-6077	Positive		1:DECEASED	170.267	0	16	2	Ductal/NST	168.03	0:Not Recurred	-0.1556
MB-6079	Positive		1:DECEASED	239.167	0		2	Ductal/NST	171.88	1:Recurred	-0.331
MB-6080	Positive	3	1:DECEASED	54.1	5	30	3	Medullary	27.07	1:Recurred	-0.2168
MB-6082	Positive		1:DECEASED	102.5	8	70	2	Ductal/NST	101.15	1:Recurred	-0.8658
MB-6083	Positive		1:DECEASED	164.033	0	21	2	Ductal/NST	161.88	0:Not Recurred	-1.3301
MB-6085	Negative		0:LIVING	23.9	4	26	2	Ductal/NST	23.59	0:Not Recurred	-0.0649
MB-6092	Positive		1:DECEASED	2.3	0	21	2	Mixed	2.27	0:Not Recurred	0.7266
MB-6097	Positive		1:DECEASED	159.7	1	8	2	Ductal/NST	157.6	0:Not Recurred	-2.7421
MB-6098	Negative		1:DECEASED	10.6333	1	80	3	Ductal/NST	0.69	1:Recurred	-0.0932
MB-6100	Negative	3	1:DECEASED	10.0667	2	30	2	Ductal/NST	8.06	1:Recurred	0.834
MB-6101	Positive		1:DECEASED	77.5	0	35	2	Ductal/NST	76.48	0:Not Recurred	0.0177
MB-6103	Positive		0:LIVING	239.4	0		2	Mixed	236.25	0:Not Recurred	-0.9199
MB-6105	Positive		1:DECEASED	192.2	0	13	1	Mixed	189.67	0:Not Recurred	0.6534
MB-6107	Positive		1:DECEASED	123.333	0		3	Lobular	121.71	0:Not Recurred	0.4588
MB-6108	Positive	1	0:LIVING	193.967	0	18	2	Ductal/NST	191.41	0:Not Recurred	0.0652
MB-6113	Positive	2	1:DECEASED	124.567	2	20	2	Ductal/NST	122.34	1:Recurred	0.363
MB-6114	Positive		0:LIVING	66.8333	10	28	2	Ductal/NST	65.95	0:Not Recurred	0.3196
MB-6116	Positive		0:LIVING	193.133	0	30	2	Ductal/NST	190.59	0:Not Recurred	0.7454
MB-6118	Positive	1	0:LIVING	264.6	0	15	2	Ductal/NST	93.09	1:Recurred	-0.2269
MB-6122	Positive		0:LIVING	260.2	3	35	2	Ductal/NST	256.78	0:Not Recurred	-0.0238
MB-6124	Positive		1:DECEASED	115.633	15	15	3	Ductal/NST	114.11	0:Not Recurred	-0.6747
MB-6125	Positive		1:DECEASED	153.9	0	15	2	Ductal/NST	151.88	0:Not Recurred	-0.6938
MB-6131	Negative		0:LIVING	257.667	0	61	2	Ductal/NST	254.28	0:Not Recurred	-1.1981
MB-6133	Positive		1:DECEASED	61.8	0	39	2	Lobular	60.99	1:Recurred	-0.4777
MB-6135	Positive		1:DECEASED	78.6	1	15	2	Ductal/NST	12.83	1:Recurred	0.6027
MB-6138	Positive	2	1:DECEASED	25.6333	4	37	3	Mixed	24.41	1:Recurred	-0.5921
MB-6141	Positive		1:DECEASED	78.8667	4		3	Lobular	77.83	0:Not Recurred	-0.3029
MB-6143	Negative	2	0:LIVING	255.6	0	46	3	Ductal/NST	252.24	0:Not Recurred	0.8442
MB-6144	Negative		0:LIVING	254.933	0	20	2	Medullary	251.58	0:Not Recurred	-0.2635
MB-6145	Positive		1:DECEASED	34.3333	3	45	2	Mixed	20.79	1:Recurred	0.1687
MB-6146	Positive		1:DECEASED	89.6	3	6	3	Ductal/NST	36.71	1:Recurred	0.5128
MB-6147	Positive		1:DECEASED	238.067	0	15	1	Lobular	234.93	0:Not Recurred	-0.4685
MB-6149	Positive		1:DECEASED	74.9333	0	26	1	Ductal/NST	73.95	0:Not Recurred	-1.8804
MB-6150	Positive		1:DECEASED	77.6667	0	21	2	Ductal/NST	71.81	1:Recurred	-0.2384
MB-6152	Negative		0:LIVING	228.9	0	17	2	Ductal/NST	225.89	0:Not Recurred	0.8628
MB-6154	Positive		0:LIVING	195.3	0	25	2	Ductal/NST	192.73	0:Not Recurred	0.8806
MB-6156	Negative		1:DECEASED	58.9333	0	25	3	Ductal/NST	28.75	1:Recurred	-0.1895
MB-6157	Positive		1:DECEASED	15.8667	14	35	3	Ductal/NST	12.53	1:Recurred	1.2188
MB-6160	Negative		0:LIVING	247.367	1		2	Medullary	244.11	0:Not Recurred	0.2639
MB-6163	Positive		1:DECEASED	88.6667	6	35	2	Mixed	48.29	1:Recurred	0.0485
MB-6164	Positive		0:LIVING	205.9	5	13	2	Ductal/NST	203.19	0:Not Recurred	-0.0303
MB-6167	Positive		1:DECEASED	122.8	6	15	2	Lobular	121.18	0:Not Recurred	-1.6852
MB-6168	Positive		1:DECEASED	225.7	0	20	2	Mixed	222.73	0:Not Recurred	-0.6217
MB-6169	Negative		1:DECEASED	84.7333	0	25	3	Ductal/NST	83.62	0:Not Recurred	-0.0724
MB-6171	Positive		0:LIVING	220.3	0	40	2	Ductal/NST	217.4	0:Not Recurred	0.5995
MB-6178	Negative		1:DECEASED	33.1333	8	32	3	Ductal/NST	17.53	1:Recurred	0.3255
MB-6179	Positive		1:DECEASED	58.4667	0	33	1	Mixed	22.4	1:Recurred	0.8141
MB-6181	Positive		1:DECEASED	54.9333	1	15	1	Ductal/NST	54.21	0:Not Recurred	-0.8355
MB-6182	Negative		0:LIVING	208.8	0	21	3	Ductal/NST	206.05	0:Not Recurred	2.9265
MB-6183	Positive	1	1:DECEASED	79.1333	0	18	2	Ductal/NST	78.09	0:Not Recurred	1.2958
MB-6184	Positive		1:DECEASED	185.7	9	50	3	Ductal/NST	125.16	1:Recurred	0.7663
MB-6185	Positive		1:DECEASED	197.733	0	16	1	Mixed	195.13	0:Not Recurred	-0.036
MB-6187	Positive		1:DECEASED	37.7667	0	79	3	Ductal/NST	37.27	0:Not Recurred	-1.0009
MB-6188	Negative		0:LIVING	23.7667	11	28	3	Ductal/NST	23.45	0:Not Recurred	1.7661
MB-6189	Positive	2	0:LIVING	240.2	0	42	2	Mixed	237.04	0:Not Recurred	-0.3453
MB-6190	Positive		1:DECEASED	24.6333	3	28	2	Ductal/NST	24.31	0:Not Recurred	-0.0686
MB-6192	Positive		1:DECEASED	42.6333	2	35	2	Ductal/NST	42.07	0:Not Recurred	0.2727
MB-6194	Negative	2	1:DECEASED	52.4667	9	25	2	Mixed	0	1:Recurred	0.2048
MB-6195	Positive		0:LIVING	202.233	0	23	2	Lobular	199.57	0:Not Recurred	-0.6037
MB-6200	Positive		1:DECEASED	30.0667	1	30	3	Ductal/NST	18.32	1:Recurred	0.9331
MB-6201	Positive	1	1:DECEASED	222.7	0	10	2	Ductal/NST	219.77	0:Not Recurred	0.3333
MB-6204	Positive		1:DECEASED	56.7667	0	23	3	Ductal/NST	56.02	0:Not Recurred	1.2171
MB-6206	Positive		1:DECEASED	166.733	0	18	3	Ductal/NST	164.54	0:Not Recurred
MB-6207	Positive		1:DECEASED	118.3	0	15	2	Ductal/NST	116.74	0:Not Recurred	-0.3197
MB-6208	Positive	2	0:LIVING	221.2	2	20	2	Ductal/NST	218.29	0:Not Recurred	0.8608
MB-6211	Positive		1:DECEASED	42.3	0	23	2	Ductal/NST	41.74	0:Not Recurred	0.0415
MB-6212	Positive	1	0:LIVING	224.233	0	15	2	Other	221.28	0:Not Recurred	-0.3643
MB-6213	Positive		1:DECEASED	203.533		22	2	Ductal/NST	200.86	0:Not Recurred
MB-6214	Positive		1:DECEASED	174.5	1	20	2	Ductal/NST	172.2	0:Not Recurred	-0.9371
MB-6218	Positive	2	1:DECEASED	147.767	0	22	3	Ductal/NST	101.15	1:Recurred	0.3202
MB-6223	Negative	2	0:LIVING	221.933	2	20	3	Medullary	219.01	0:Not Recurred	0.3838
MB-6224	Negative	2	1:DECEASED	35.4667	31	10	3	Ductal/NST	26.51	1:Recurred	1.4576
MB-6225	Positive	1	0:LIVING	117.867	0	16	2	Ductal/NST	116.32	0:Not Recurred	-0.4179
MB-6226	Positive		1:DECEASED	35.3667	0	37	2	Mixed	34.9	0:Not Recurred	-0.7131
MB-6228	Negative		0:LIVING	200.1	3	20	3	Ductal/NST	197.47	0:Not Recurred	0.6791
MB-6229	Positive	1	1:DECEASED	0.1	0	15	1	Ductal/NST	0.1	1:Recurred	0.196
MB-6230	Positive		1:DECEASED	74.8		21	2	Ductal/NST	0	1:Recurred
MB-6231	Positive		1:DECEASED	72.5667	0	20	3	Ductal/NST	71.61	0:Not Recurred	-0.2301
MB-6232	Positive	2	1:DECEASED	85	4	30	2	Mixed	83.88	0:Not Recurred	0.0444
MB-6233	Positive	1	0:LIVING	201.167	0	20	1	Mixed	198.52	0:Not Recurred	0.5337
MB-6234	Positive		0:LIVING	213.367	0		2	Mixed	210.56	0:Not Recurred	-0.3836
MB-6237	Negative	1	1:DECEASED	105.2	0	20	3	Ductal/NST	103.82	0:Not Recurred	1.1038
MB-6238	Positive		1:DECEASED	172.967	0	29	2	Mixed	170.69	1:Recurred	0.3091
MB-6239	Positive	2	0:LIVING	200.333	6	20	2	Mixed	197.7	0:Not Recurred	-0.1998
MB-6242	Negative		0:LIVING	165.433	8	55	3	Ductal/NST	163.26	0:Not Recurred	1.3541
MB-6245	Negative		0:LIVING	177.633	0	20	3	Ductal/NST	175.3	0:Not Recurred	0.378
MB-6246	Negative		1:DECEASED	52.9	2	30	3	Ductal/NST	52.2	0:Not Recurred	1.8615
MB-6248	Negative		0:LIVING	182.833	1	55	3	Ductal/NST	180.43	0:Not Recurred	0.6978
MB-6251	Negative	2	1:DECEASED	14.7	1	30	3	Ductal/NST	12.2	1:Recurred	1.3475
MB-6253	Positive		0:LIVING	194.367	0	11	1	Lobular	191.81	0:Not Recurred	-0.255
MB-6254	Positive		1:DECEASED	60.9	0	71	2	Mucinous	60.1	1:Recurred	-0.0209
MB-6256	Positive		1:DECEASED	127.833	0	14	1	Ductal/NST	126.15	0:Not Recurred	-0.7486
MB-6257	Positive		0:LIVING	91	0	16	3	Ductal/NST	89.8	0:Not Recurred	0.8283
MB-6263	Positive		0:LIVING	75.8667	8	24	2	Ductal/NST	74.87	0:Not Recurred	0.3783
MB-6271	Positive		0:LIVING	157.733	0	25	2	Ductal/NST	155.66	0:Not Recurred	-0.285
MB-6272	Negative		1:DECEASED	22.4	3		3	Ductal/NST	17.5	1:Recurred	1.7796
MB-6273	Positive		0:LIVING	189.433	1	16	2	Tubular/ cribriform	186.94	0:Not Recurred	-1.3616
MB-6280	Negative		1:DECEASED	27.8667	1	44	3	Ductal/NST	9.05	1:Recurred	1.53
MB-6281	Positive		1:DECEASED	3.5	7	5	2	Ductal/NST	3.45	0:Not Recurred	-0.4988
MB-6283	Positive		1:DECEASED	92.4	1	25	3	Lobular	91.18	0:Not Recurred	-0.1681
MB-6284	Positive		1:DECEASED	88.3333	0	30	2	Other	87.17	0:Not Recurred	-0.418
MB-6286	Positive		1:DECEASED	49.5333	0	20	2	Ductal/NST	48.88	0:Not Recurred	-0.7201
MB-6287	Positive		1:DECEASED	35.2	1	35	3	Ductal/NST	13.65	1:Recurred	0.6954
MB-6288	Positive		1:DECEASED	100.3	0	23	3	Ductal/NST	60.49	1:Recurred	1.4594
MB-6297	Positive		0:LIVING	170.867	0	30	2	Ductal/NST	168.62	0:Not Recurred	0.153
MB-6300	Positive		1:DECEASED	63.8333	1	15	2	Ductal/NST	62.99	0:Not Recurred	-0.9468
MB-6302	Positive		1:DECEASED	125.867	5	27	3	Ductal/NST	124.21	0:Not Recurred	0.9536
MB-6305	Negative		1:DECEASED	89.5333	3	30	3	Medullary	40.1	1:Recurred	0.9763
MB-6306	Positive		1:DECEASED	64.6	0	29	3	Ductal/NST	63.75	0:Not Recurred	-0.5728
MB-6308	Positive		1:DECEASED	151.933	9	23	2	Ductal/NST	149.93	0:Not Recurred	-0.4511
MB-6312	Positive		0:LIVING	162.767	0	39	3	Ductal/NST	160.63	0:Not Recurred	0.8221
MB-6314	Positive		0:LIVING	134.833	0	14	2	Mucinous	36.15	1:Recurred	-0.0265
MB-6317	Positive		1:DECEASED	29.2333	3	53	3	Ductal/NST	28.85	0:Not Recurred	-0.3332
MB-6318	Negative		1:DECEASED	109.233	0	35	3	Ductal/NST	107.8	0:Not Recurred	1.1623
MB-6319	Positive		0:LIVING	154.7	6	62	2	Lobular	152.66	0:Not Recurred	-1.1947
MB-6322	Positive		1:DECEASED	80.3667	9	25	2	Mixed	73.29	1:Recurred	0.1923
MB-6327	Positive		1:DECEASED	18.2667	10	60	1	Mucinous	15.39	1:Recurred	-1.0139
MB-6328	Positive		0:LIVING	126.667	0	30	1	Ductal/NST	125	0:Not Recurred	-0.797
MB-6329	Positive		1:DECEASED	81.5	0	23	3	Ductal/NST	80.43	0:Not Recurred	-0.3121
MB-6330	Negative		0:LIVING	140.333	2	20	2	Ductal/NST	138.49	0:Not Recurred	-0.1946
MB-6334	Positive		0:LIVING	128.1	0	21	3	Ductal/NST	126.41	0:Not Recurred	0.3442
MB-6336	Negative		1:DECEASED	17.2	18	25	3	Ductal/NST	12.07	1:Recurred	0.1423
MB-6337	Negative		1:DECEASED	110.867	14	55	3	Ductal/NST	109.41	0:Not Recurred	-1.3555
MB-6344	Positive		1:DECEASED	152.933	0	60	2	Ductal/NST	100.79	1:Recurred	-0.5347
MB-6346	Positive	2	0:LIVING	281.5	0	22	2	Mucinous	277.8	0:Not Recurred	-0.3402
MB-6358	Negative		1:DECEASED	37.8667	0	25	2	Lobular	37.37	1:Recurred	2.1106
MB-6359	Positive		1:DECEASED	85.0333	0	22	2	Ductal/NST	70.59	1:Recurred	0.4082
MB-6363	Negative		1:DECEASED	16.7	7	25	3	Ductal/NST	0	1:Recurred	0.9671
MB-7000	Positive		0:LIVING	97.4	1	11	2	Other	96.12	0:Not Recurred	-0.1523
MB-7001	Positive		0:LIVING	102.7	0	10	2	Ductal/NST	101.35	0:Not Recurred	0.3051
MB-7002	Positive		0:LIVING	57.9333	0	16	2	Ductal/NST	57.17	0:Not Recurred	0.6451
MB-7003	Positive		1:DECEASED	91.2333	2	27	2	Ductal/NST	90.03	0:Not Recurred	-0.6386
MB-7004	Positive		0:LIVING	50.4667	4	30	2	Lobular	49.8	0:Not Recurred	-0.437
MB-7005	Positive		0:LIVING	45.3333	2	26	1	Ductal/NST	44.74	0:Not Recurred	-0.8048
MB-7006	Positive		0:LIVING	109.933	1	19	1	Ductal/NST	108.49	0:Not Recurred	-0.0187
MB-7007	Negative		0:LIVING	58.6	1	17	3	Ductal/NST	57.83	0:Not Recurred	2.672
MB-7008	Negative		1:DECEASED	50.9	0	24	3	Ductal/NST	50.23	0:Not Recurred	0.0371
MB-7009	Negative		1:DECEASED	54.7667	2	27	3	Ductal/NST	18.85	1:Recurred	-0.1871
MB-7010	Positive		0:LIVING	74.0333	0	23	1	Ductal/NST	73.06	0:Not Recurred	-0.175
MB-7011	Positive		1:DECEASED	70.0667	0	40	3	Mixed	69.14	0:Not Recurred	0.2676
MB-7012	Negative		1:DECEASED	19.8333	0	20	3	Ductal/NST	12.47	1:Recurred	1.7919
MB-7013	Positive		0:LIVING	46.4333	0	18	1	Ductal/NST	45.82	0:Not Recurred	-0.7387
MB-7014	Positive		0:LIVING	68.7	1	19	3	Mixed	67.8	0:Not Recurred	-0.1114
MB-7015	Positive		0:LIVING	78.1667	0	25	3	Ductal/NST	77.14	0:Not Recurred	-0.3285
MB-7017	Negative		0:LIVING	135.333	1	27	3	Mixed	133.55	0:Not Recurred	0.4891
MB-7018	Positive		1:DECEASED	86.5333	3	40	2	Ductal/NST	84.57	1:Recurred	-0.5961
MB-7019	Positive		1:DECEASED	80.7333	0	21	2	Ductal/NST	79.67	0:Not Recurred	-0.9212
MB-7020	Negative		1:DECEASED	71.6333	2	27	3	Ductal/NST	38.68	1:Recurred	1.9426
MB-7022	Positive		0:LIVING	85.5	0	34	2	Ductal/NST	84.38	0:Not Recurred	-0.8046
MB-7023	Negative		1:DECEASED	27.9667	2	40	3	Ductal/NST	6.38	1:Recurred	1.8141
MB-7024	Positive		0:LIVING	70.2667	0	18	3	Ductal/NST	69.34	0:Not Recurred	-0.0927
MB-7025	Negative		0:LIVING	80.2333	0	13	3	Ductal/NST	79.18	0:Not Recurred	0.3817
MB-7026	Positive		1:DECEASED	111.7	1	26	2	Ductal/NST	110.23	0:Not Recurred	0.3656
MB-7027	Negative		1:DECEASED	36.9667	12	15	3	Ductal/NST	29.84	1:Recurred	0.3938
MB-7028	Positive		0:LIVING	89.8	2	28	2	Ductal/NST	88.62	0:Not Recurred	-0.8208
MB-7029	Positive		0:LIVING	76.8667	0	23	1	Ductal/NST	75.86	0:Not Recurred	0.2403
MB-7030	Negative		1:DECEASED	31.3333	1	50	2	Other	30.92	0:Not Recurred	-0.383
MB-7031	Negative		0:LIVING	85.3667	1	40	3	Ductal/NST	84.24	0:Not Recurred	2.6203
MB-7032	Positive		0:LIVING	71.4667	0	23	1		70.53	0:Not Recurred	-0.4201
MB-7034	Positive		0:LIVING	75.1	0	43	2	Ductal/NST	74.11	0:Not Recurred	-0.802
MB-7035	Negative		1:DECEASED	32.0667	13	50	3	Ductal/NST	14.93	1:Recurred	1.0103
MB-7036	Negative		0:LIVING	120.433	2	18	3	Ductal/NST	118.85	0:Not Recurred	0.8879
MB-7037	Positive		0:LIVING	86.4	0	15	1	Ductal/NST	85.26	0:Not Recurred	-0.5744
MB-7038	Negative		0:LIVING	81.0333	1	22	3	Ductal/NST	79.97	0:Not Recurred	1.1818
MB-7039	Negative		1:DECEASED	49.2	1	62	2	Mixed	47.4	1:Recurred	0.7246
MB-7040	Positive		0:LIVING	71.8333	1	22	2	Ductal/NST	70.89	0:Not Recurred	0.1308
MB-7041	Positive		1:DECEASED	101.967	0	25		Lobular	100.63	0:Not Recurred	-0.3126
MB-7042	Positive		0:LIVING	88.5	1	26	1	Ductal/NST	87.34	0:Not Recurred	0.1339
MB-7043	Positive		0:LIVING	91.5333	0	18	3	Ductal/NST	90.33	0:Not Recurred	0.4853
MB-7044	Positive		0:LIVING	86.8333	0	15	2	Ductal/NST	85.69	0:Not Recurred	-0.0666
MB-7045	Negative		1:DECEASED	94.9333	0	20	2	Ductal/NST	92.17	1:Recurred	-0.6471
MB-7046	Positive		1:DECEASED	146.4	0	23	2	Ductal/NST	144.47	0:Not Recurred	-0.5256
MB-7048	Positive		0:LIVING	88.4667	0	14	2	Ductal/NST	87.3	0:Not Recurred	1.5084
MB-7049	Negative		0:LIVING	102.033	0	18	3	Ductal/NST	100.69	0:Not Recurred	1.4909
MB-7050	Positive		1:DECEASED	65.1333	1	22.5	2	Ductal/NST	53.62	1:Recurred	0.54
MB-7051	Positive		1:DECEASED	85.9333	0	20	2	Ductal/NST	72.37	1:Recurred	-0.7004
MB-7052	Negative		0:LIVING	106.133	0	17.9	3	Ductal/NST	104.74	0:Not Recurred	-0.5561
MB-7053	Positive		0:LIVING	122.133	0	14.5	3	Ductal/NST	120.53	0:Not Recurred	0.135
MB-7054	Negative		1:DECEASED	30.4333	2	12.8	3	Lobular	22.63	1:Recurred	3.6628
MB-7055	Negative		1:DECEASED	9.13333	0	26	3	Ductal/NST	2.8	1:Recurred	3.5256
MB-7056	Positive		0:LIVING	117	7	21	2	Ductal/NST	115.46	0:Not Recurred	0.1517
MB-7057	Negative		1:DECEASED	43.8333	2	22	2	Ductal/NST	43.26	1:Recurred	-0.5006
MB-7058	Positive		0:LIVING	122.5	4	27		Ductal/NST	120.89	0:Not Recurred	-0.1807
MB-7059	Negative		0:LIVING	119.333	23	24	3		117.76	0:Not Recurred	0.5684
MB-7060	Positive		1:DECEASED	112.667	6	50	1	Lobular	62.47	1:Recurred	0.4956
MB-7061	Positive		1:DECEASED	96.7667	0	20	2	Ductal/NST	95.49	0:Not Recurred	0.1728
MB-7062	Positive		0:LIVING	95.8667	1	16	1	Ductal/NST	94.61	0:Not Recurred	-0.0123
MB-7063	Positive		0:LIVING	86.6	0	20	3	Ductal/NST	85.46	0:Not Recurred	-0.2656
MB-7065	Positive		0:LIVING	107.867	0	19	2	Ductal/NST	106.45	0:Not Recurred	-0.1835
MB-7066	Negative		0:LIVING	89.7667	1	18.5	3	Ductal/NST	88.59	0:Not Recurred	0.3405
MB-7067	Negative		0:LIVING	105	0	15.5	2	Ductal/NST	103.62	0:Not Recurred	0.7068
MB-7068	Positive		0:LIVING	98.4667	0	26	3	Ductal/NST	97.17	0:Not Recurred	0.8315
MB-7069	Negative		0:LIVING	114.6	0	21.5	3	Ductal/NST	113.09	0:Not Recurred	-0.8928
MB-7070	Positive		0:LIVING	108.067	2	2	3	Ductal/NST	106.64	0:Not Recurred	-0.0848
MB-7071	Positive		0:LIVING	102.067	0	18	3	Lobular	100.72	0:Not Recurred	0.0054
MB-7072	Positive		1:DECEASED	52.3333	14	65	2	Mixed	30.76	1:Recurred	0.7769
MB-7073	Negative		1:DECEASED	137.933	13	20	3	Ductal/NST	136.12	0:Not Recurred	0.75
MB-7074	Positive		0:LIVING	108.167	0	18	1	Ductal/NST	106.74	0:Not Recurred	0.542
MB-7075	Positive		0:LIVING	111.633	0	16	2	Mixed	110.16	0:Not Recurred	0.3587
MB-7076	Positive		1:DECEASED	142.667	0	22	2	Ductal/NST	140.79	0:Not Recurred	-0.2887
MB-7077	Positive		0:LIVING	101.267	5	17	2	Ductal/NST	99.93	0:Not Recurred	0.1518
MB-7078	Negative		1:DECEASED	4.16667	0	50	3	Ductal/NST	3.95	1:Recurred	2.1272
MB-7079	Positive		0:LIVING	91.0667	1	30	2	Ductal/NST	89.87	0:Not Recurred	-0.3377
MB-7080	Positive		0:LIVING	91.2333	0	17	1	Ductal/NST	90.03	0:Not Recurred	0.1454
MB-7081	Negative		0:LIVING	140.233	0	28	3	Ductal/NST	138.39	0:Not Recurred	0.0254
MB-7082	Negative		0:LIVING	98.2667	1	20	3	Ductal/NST	96.97	0:Not Recurred	0.8614
MB-7083	Positive		0:LIVING	105.467	0	26	2	Ductal/NST	104.08	0:Not Recurred	-0.3766
MB-7084	Negative		0:LIVING	116.533	0	60	3		115	0:Not Recurred	1.0008
MB-7085	Positive		0:LIVING	110.1	3	30	2	Ductal/NST	87.47	1:Recurred	0.0645
MB-7086	Positive		0:LIVING	123.533	2	18	2	Mixed	121.91	0:Not Recurred	-0.4635
MB-7087	Negative		1:DECEASED	5.06667	3	14	3	Ductal/NST	5	0:Not Recurred	-0.1092
MB-7088	Positive		0:LIVING	123.533	2	25	3	Ductal/NST	121.91	0:Not Recurred	1.2499
MB-7089	Negative		0:LIVING	118.9	1	18	3	Ductal/NST	117.34	0:Not Recurred	2.2684
MB-7090	Negative		0:LIVING	109.767	3	17	3	Ductal/NST	108.32	0:Not Recurred	0.3688
MB-7091	Positive		0:LIVING	110.267	4	18	1	Ductal/NST	108.82	0:Not Recurred	-1.1903
MB-7092	Positive		0:LIVING	122.4	0	20	1	Mixed	120.79	0:Not Recurred	-0.5946
MB-7093	Positive		1:DECEASED	125.833	2	16.9	1	Ductal/NST	77.01	1:Recurred	-0.3147
MB-7094	Positive		0:LIVING	113.367	0	24.4	3	Ductal/NST	111.88	0:Not Recurred	-1.4612
MB-7095	Positive		0:LIVING	115.633	0	25	1	Ductal/NST	114.11	0:Not Recurred	-0.0392
MB-7096	Positive		0:LIVING	124	1	12.5	2	Ductal/NST	122.37	0:Not Recurred	-0.0678
MB-7097	Positive		1:DECEASED	65.1667	2	40.3		Ductal/NST	41.58	1:Recurred	-1.3023
MB-7099	Positive		1:DECEASED	163.167	2	38	2	Ductal/NST	161.02	0:Not Recurred	-0.7765
MB-7100	Positive		1:DECEASED	156.333	2	28	3	Ductal/NST	154.28	0:Not Recurred	-2.1085
MB-7101	Positive		0:LIVING	124.267	0	15.5	2	Lobular	122.63	0:Not Recurred	-0.5873
MB-7102	Positive		1:DECEASED	104.1	1	20	1	Mixed	102.73	0:Not Recurred	-2.3123
MB-7104	Positive		1:DECEASED	122.833	2	19	3	Ductal/NST	121.22	0:Not Recurred	0.0834
MB-7106	Positive		1:DECEASED	37.5	18	29	1	Ductal/NST	37.01	1:Recurred	-0.7613
MB-7107	Positive		1:DECEASED	56.9333	3	30	3	Ductal/NST	42.86	1:Recurred	-0.5136
MB-7109	Positive		0:LIVING	117.533	16	19	3	Ductal/NST	115.99	0:Not Recurred	0.565
MB-7111	Positive		1:DECEASED	30.1667	5	50	3	Ductal/NST	29.77	1:Recurred	0.4776
MB-7112	Positive		1:DECEASED	64.7	0	40	3	Ductal/NST	37.57	1:Recurred	1.2443
MB-7113	Positive		1:DECEASED	136.7	0	10	1	Ductal/NST	134.9	0:Not Recurred	0.6587
MB-7114	Negative		0:LIVING	123.267	0	16	3	Ductal/NST	121.64	0:Not Recurred	1.9774
MB-7115	Positive		1:DECEASED	141.733	0	70	3	Ductal/NST	139.87	0:Not Recurred	0.2914
MB-7116	Positive		1:DECEASED	33.3667	1	40	2	Ductal/NST	24.97	1:Recurred	-0.274
MB-7118	Positive		0:LIVING	140.567	0	20	2	Ductal/NST	138.72	0:Not Recurred	-0.1767
MB-7119	Negative		0:LIVING	128.367	2	23	3	Ductal/NST	126.68	0:Not Recurred	1.1296
MB-7121	Negative		1:DECEASED	88.8333	4	38	3	Ductal/NST	87.66	0:Not Recurred	0.9751
MB-7122	Positive		1:DECEASED	29.9	1	30	3	Ductal/NST	29.51	0:Not Recurred	1.3545
MB-7123	Positive		0:LIVING	137.667	0	36	1	Ductal/NST	135.86	0:Not Recurred	-1.1382
MB-7124	Positive		0:LIVING	139.6	1	20	2	Ductal/NST	137.76	0:Not Recurred	-0.4158
MB-7127	Positive		0:LIVING	135.333	0	19		Ductal/NST	133.55	0:Not Recurred	-0.7109
MB-7128	Positive		1:DECEASED	60.2667	0	21	2		59.47	0:Not Recurred	-0.4118
MB-7130	Positive		1:DECEASED	102.967	3	31	3	Ductal/NST	101.61	1:Recurred	-0.4484
MB-7131	Positive		0:LIVING	134.733	1	21	3	Ductal/NST	132.96	0:Not Recurred	-0.0918
MB-7132	Positive		0:LIVING	131.6	0	19	2	Ductal/NST	129.87	0:Not Recurred	-0.1032
MB-7133	Positive		1:DECEASED	23.8333	2	18	3	Lobular	22.5	1:Recurred	-0.037
MB-7135	Negative		1:DECEASED	26.7333	16	26	3	Ductal/NST	14.28	1:Recurred	0.246
MB-7137	Positive		0:LIVING	179.8	0	21		Ductal/NST	177.43	0:Not Recurred	-0.3449
MB-7138	Positive		1:DECEASED	123	0	22	3	Ductal/NST	121.38	0:Not Recurred	0.172
MB-7140	Positive		1:DECEASED	90.8	5	60	3	Ductal/NST	53.16	1:Recurred	-0.8719
MB-7141	Positive		0:LIVING	138.567	0	11.8	2	Ductal/NST	136.74	0:Not Recurred	-0.3936
MB-7142	Positive		1:DECEASED	175.9	0	13	2	Ductal/NST	137.8	1:Recurred	-0.6093
MB-7143	Negative		0:LIVING	186.367	0	34	3	Ductal/NST	183.91	0:Not Recurred	1.3065
MB-7144	Positive		1:DECEASED	102.633	0	22.5	3	Ductal/NST	101.28	0:Not Recurred	-0.0892
MB-7145	Negative		0:LIVING	138.333	2	25	3	Ductal/NST	136.51	0:Not Recurred	1.0513
MB-7147	Positive		1:DECEASED	168.6	0	30	3	Mixed	166.38	0:Not Recurred	-0.7695
MB-7148	Positive		1:DECEASED	19		130	3		7.11	1:Recurred
MB-7149	Positive		1:DECEASED	44.6333	14	50	3	Ductal/NST	39.7	1:Recurred	-0.157
MB-7150	Positive		0:LIVING	128.967	0	37	3	Ductal/NST	127.27	0:Not Recurred	1.0996
MB-7151	Negative		0:LIVING	144.433	0	21	3	Ductal/NST	142.53	0:Not Recurred	2.7569
MB-7152	Positive		1:DECEASED	195.8	0	18	3	Ductal/NST	193.22	0:Not Recurred	-0.998
MB-7153	Positive		0:LIVING	142.8	0	25	2	Ductal/NST	140.92	0:Not Recurred	-0.1238
MB-7154	Negative		1:DECEASED	108.467	0	32.6	3	Ductal/NST	107.04	0:Not Recurred	0.8304
MB-7155	Negative		0:LIVING	149.767	1	17.2	3	Ductal/NST	147.8	0:Not Recurred	0.3217
MB-7157	Positive		0:LIVING	219.633	2	19	2	Ductal/NST	129.87	1:Recurred	-0.5674
MB-7158	Negative		1:DECEASED	46.4333	16	29	3	Ductal/NST	31.78	1:Recurred	-1.2342
MB-7159	Negative		1:DECEASED	21.9333	0	34	3	Ductal/NST	9.8	1:Recurred	1.7921
MB-7160	Positive		0:LIVING	148.067	0	23	3	Ductal/NST	146.12	0:Not Recurred	1.5109
MB-7161	Positive		0:LIVING	121.533	5	46	2	Ductal/NST	119.93	0:Not Recurred	0.1865
MB-7162	Positive		0:LIVING	140.2	0	13.8	1	Ductal/NST	138.36	0:Not Recurred	-0.0865
MB-7163	Positive		1:DECEASED	52.6333	15	30	2	Ductal/NST	50.92	1:Recurred	-0.2616
MB-7164	Positive		0:LIVING	211.4	2	15.7	1	Ductal/NST	208.62	0:Not Recurred	-0.2357
MB-7165	Negative		0:LIVING	147.167	1	182	3	Ductal/NST	145.23	0:Not Recurred	0.9729
MB-7167	Positive		0:LIVING	141.033	0	85	2	Ductal/NST	139.18	0:Not Recurred	0.4476
MB-7168	Positive		0:LIVING	150.5	0	25	3	Ductal/NST	148.52	0:Not Recurred	0.0558
MB-7170	Positive		0:LIVING	155.4	0	20	2	Ductal/NST	153.36	0:Not Recurred	-1.5323
MB-7171	Positive		1:DECEASED	160.4	3	31	3	Ductal/NST	158.29	0:Not Recurred	0.5444
MB-7172	Positive		0:LIVING	149.3	3	18.3	2	Ductal/NST	131.88	1:Recurred	-0.0237
MB-7173	Positive		1:DECEASED	63.5333	0	21.6	2	Lobular	62.7	0:Not Recurred	0.6532
MB-7174	Positive		0:LIVING	140.767	0	20	3	Ductal/NST	138.91	0:Not Recurred	0.2712
MB-7176	Positive		1:DECEASED	194.4	1	28.5	2	Ductal/NST	191.84	0:Not Recurred	0.1733
MB-7181	Positive		0:LIVING	157.533	1	21	3	Ductal/NST	155.46	0:Not Recurred	-1.5028
MB-7185	Positive		1:DECEASED	125.033	8	16.2	2	Ductal/NST	123.39	1:Recurred	-1.2588
MB-7186	Positive		0:LIVING	4.86667	6	33	2	Ductal/NST	4.8	0:Not Recurred	-0.1958
MB-7187	Negative		1:DECEASED	146.833	0	2.3	2	Ductal/NST	79.93	1:Recurred	-0.9632
MB-7188	Positive		1:DECEASED	188.167		25			185.69	0:Not Recurred
MB-7189	Positive		1:DECEASED	143.6	1	21	2	Ductal/NST	88.19	1:Recurred	1.3237
MB-7193	Positive		1:DECEASED	87.4667	0	15.2	3	Ductal/NST	86.32	0:Not Recurred	0.876
MB-7194	Positive		1:DECEASED	46.6667	0	21.5	2	Ductal/NST	28.72	1:Recurred	0.6241
MB-7195	Positive		1:DECEASED	80.4333	0	25	2	Lobular	79.38	0:Not Recurred	-1.2932
MB-7196	Positive		1:DECEASED	107.1	4	75	3	Ductal/NST	100.66	1:Recurred	-0.2274
MB-7197	Positive		1:DECEASED	187.867	1	20	2	Ductal/NST	185.39	0:Not Recurred	-0.391
MB-7198	Positive		1:DECEASED	16.7333	0	40	3	Ductal/NST	14.57	1:Recurred	0.1321
MB-7199	Positive		1:DECEASED	76	1	20	2	Ductal/NST	75	0:Not Recurred	-1.5664
MB-7200	Positive		1:DECEASED	97.6	0	23	3	Ductal/NST	96.32	0:Not Recurred	0.0938
MB-7201	Negative		0:LIVING	163.433	0	16	2	Ductal/NST	161.28	0:Not Recurred	0.1767
MB-7205	Negative		0:LIVING	166.033	2	25	3	Ductal/NST	163.85	0:Not Recurred	1.1385
MB-7207	Negative		1:DECEASED	55.7333	1	30		Ductal/NST	14.74	1:Recurred	0.975
MB-7208	Negative		1:DECEASED	45.9333	9	31.1	3	Ductal/NST	11.68	1:Recurred	0.2548
MB-7212	Positive		1:DECEASED	52.5	0	14.3	3	Lobular	51.81	0:Not Recurred	-0.0181
MB-7215	Positive		1:DECEASED	208.967	2	15.5	2	Medullary	206.22	0:Not Recurred	-0.5165
MB-7216	Positive		1:DECEASED	207.467	0	20	2	Lobular	204.74	0:Not Recurred	-1.041
MB-7217	Positive		1:DECEASED	90.4	0	10		Ductal/NST	89.21	0:Not Recurred	0.4895
MB-7218	Positive		0:LIVING	165.433	2	12.6	1	Lobular	163.26	0:Not Recurred	-0.2284
MB-7219	Positive		0:LIVING	165.2	1	12.5	1	Ductal/NST	106.94	1:Recurred	0.2118
MB-7220	Positive		1:DECEASED	183.2	0	25.1	2	Ductal/NST	1.61	1:Recurred	-0.4689
MB-7225	Negative		1:DECEASED	55	3	38	3	Ductal/NST	40.46	1:Recurred	1.4711
MB-7226	Positive		1:DECEASED	53.3667	3	17.6	3	Ductal/NST	41.71	1:Recurred	2.0151
MB-7227	Positive		1:DECEASED	63.2	0	17	2	Ductal/NST	62.27	1:Recurred	0.3526
MB-7228	Positive		0:LIVING	239.167	6	35	2	Ductal/NST	236.02	0:Not Recurred	-0.3963
MB-7229	Positive		1:DECEASED	111.6	1	29	3	Mixed	110.13	0:Not Recurred	-0.8831
MB-7230	Positive		0:LIVING	182.6	0	15	2	Ductal/NST	180.2	0:Not Recurred	-0.6523
MB-7231	Positive		1:DECEASED	199.033	0	38		Ductal/NST	196.41	0:Not Recurred	-1.4048
MB-7232	Positive		0:LIVING	177.6	0	2.12	2	Ductal/NST	175.26	0:Not Recurred	-0.992
MB-7233	Positive		1:DECEASED	222.033	0	21.3	2	Ductal/NST	219.11	0:Not Recurred	-0.115
MB-7234	Positive		0:LIVING	222.2	0	8	3	Ductal/NST	219.28	0:Not Recurred	-0.0164
MB-7235	Positive		0:LIVING	170.8	2	20	2	Other	168.55	0:Not Recurred	-0.64
MB-7236	Positive		1:DECEASED	201.467	5	22.32	2		129.38	1:Recurred	-1.1027
MB-7237	Positive		1:DECEASED	23.9333	8	18	2	Ductal/NST	21.18	1:Recurred	0.2112
MB-7238	Positive		1:DECEASED	23.2667	0	27	3	Ductal/NST	10.13	1:Recurred	2.4143
MB-7241	Positive		0:LIVING	171.1	1	23	2	Ductal/NST	168.85	0:Not Recurred	0.2021
MB-7243	Positive		1:DECEASED	148.8	0	17	1	Ductal/NST	146.84	0:Not Recurred	-0.7704
MB-7244	Positive		0:LIVING	184.167	1	12	1	Ductal/NST	181.74	0:Not Recurred	-0.1061
MB-7249	Positive		1:DECEASED	58.6667	0	21		Ductal/NST	57.89	0:Not Recurred	-2.0922
MB-7250	Negative		1:DECEASED	51	0	17.7	3	Ductal/NST	10.36	1:Recurred	0.475
MB-7251	Negative		1:DECEASED	21.5667	5	15.47	3	Ductal/NST	19.47	1:Recurred	1.095
MB-7252	Negative		1:DECEASED	35.7	5	35	3	Ductal/NST	32.4	1:Recurred	2.1187
MB-7253	Positive		1:DECEASED	59.9667	0	25	2	Ductal/NST	56.88	1:Recurred	0.4851
MB-7254	Positive		0:LIVING	192.2	2	23	2	Ductal/NST	189.67	0:Not Recurred	0.9362
MB-7256	Negative		1:DECEASED	34.7	17	40	2	Ductal/NST	27.63	1:Recurred	1.583
MB-7258	Negative		1:DECEASED	15.0667	6	30	3	Ductal/NST	9.87	1:Recurred	1.9717
MB-7260	Positive		0:LIVING	31.1667	7	24.15	3	Ductal/NST	30.76	0:Not Recurred	0.982
MB-7262	Positive		1:DECEASED	104.033	1	40	3	Ductal/NST	102.66	0:Not Recurred	1.1864
MB-7263	Positive		1:DECEASED	164.967	2	30	2	Ductal/NST	97.6	1:Recurred	0.4442
MB-7264	Positive		1:DECEASED	42.9667	11	35	3	Ductal/NST	22.11	1:Recurred	-1.1733
MB-7266	Positive		1:DECEASED	68.1667	1	40	1	Ductal/NST	30.53	1:Recurred	-0.2659
MB-7267	Negative		1:DECEASED	195.367	3	20.5	3	Ductal/NST	136.58	1:Recurred	0.9563
MB-7268	Positive		0:LIVING	227.467	1	50	3	Ductal/NST	72.96	1:Recurred	1.0009
MB-7269	Negative		1:DECEASED	21.1667	2	25	3	Ductal/NST	13.19	1:Recurred	1.4279
MB-7270	Negative		0:LIVING	175.167	1	16	3	Ductal/NST	172.86	0:Not Recurred	0.1831
MB-7273	Negative		0:LIVING	208.2	1	20	3	Lobular	205.46	0:Not Recurred	1.9998
MB-7275	Negative		1:DECEASED	44.4	3	20	3	Ductal/NST	22.63	1:Recurred	0.4204
MB-7276	Positive		0:LIVING	185.333	4	20	1	Ductal/NST	182.89	0:Not Recurred	-0.5318
MB-7277	Positive		0:LIVING	187.033	3	30	2	Ductal/NST	184.57	0:Not Recurred	-0.1408
MB-7278	Positive		1:DECEASED	241.3	1	15	2	Ductal/NST	238.13	0:Not Recurred	-0.5784
MB-7279	Positive		1:DECEASED	21.3	3	50	2	Ductal/NST	19.08	1:Recurred	0.1101
MB-7280	Positive		0:LIVING	195.533	6	40	2	Ductal/NST	192.96	0:Not Recurred	0.2601
MB-7281	Negative		1:DECEASED	49.5333	3	16	3	Ductal/NST	24.54	1:Recurred	0.6931
MB-7283	Positive		1:DECEASED	28.8667	33	30	2	Lobular	12.8	1:Recurred	0.4764
MB-7284	Positive		1:DECEASED	203	1	15	3	Ductal/NST	146.97	1:Recurred	-0.0721
MB-7285	Positive		1:DECEASED	109	3	20	2	Ductal/NST	107.57	1:Recurred	-0.5773
MB-7286	Positive		1:DECEASED	158.633	3	25	3	Ductal/NST	156.55	0:Not Recurred	-0.3102
MB-7287	Positive		1:DECEASED	96.9667	10	30	3	Ductal/NST	63.29	1:Recurred	1.3535
MB-7288	Positive		1:DECEASED	27.0667	8	30	2	Ductal/NST	9.34	1:Recurred	0.4571
MB-7289	Positive		1:DECEASED	126.667	5	65	2	Ductal/NST	53.29	1:Recurred	0.9841
MB-7291	Negative		1:DECEASED	6.83333	22	50	3	Ductal/NST	6.18	1:Recurred	1.4039
MB-7292	Positive		1:DECEASED	78.4667	1	15	2	Ductal/NST	32.76	1:Recurred	0.9847
MB-7293	Positive		0:LIVING	199.233	1	45	3	Ductal/NST	196.61	0:Not Recurred	0.5835
MB-7294	Positive		1:DECEASED	82.7333	1	15	2	Ductal/NST	81.64	1:Recurred	0.7834
MB-7295	Positive		0:LIVING	196.867	1	25	3	Lobular	194.28	0:Not Recurred	0.7069
MB-7296	Positive		1:DECEASED	44.7333	1	20	3	Ductal/NST	16.09	1:Recurred	0.6215
MB-7297	Positive		1:DECEASED	175.967	45	25	3	Ductal/NST	121.18	1:Recurred	0.7803
MB-7298	Positive		1:DECEASED	86.2333	12	25	2	Ductal/NST	85.1	0:Not Recurred	0.8296
MB-7299	Positive		1:DECEASED	201.9	1	20	3	Ductal/NST	199.24	0:Not Recurred	1.2607
MTS-T0058		2			1	31	3	Ductal/NST	59.31	0:Not Recurred
MTS-T0059		2			0	24	2	Ductal/NST	49.34	0:Not Recurred
MTS-T0060		2			0	49	3		23.49	1:Recurred
MTS-T0061		1			0	19	3	Ductal/NST	67.8	0:Not Recurred
MTS-T0063	Negative	1			0	15	3	Ductal/NST	51.12	0:Not Recurred
MTS-T0064		1			0	18	3	Ductal/NST	47.57	0:Not Recurred
MTS-T0065							3	Mixed	0.86	1:Recurred
MTS-T0066		1			0	7	2	Lobular	84.47	1:Recurred
[truncated: 176 more rows]
